# Supplementary material for: Chamber-specific chromatin architecture guides functional interpretation of disease-associated Cis-regulatory elements in human cardiomyocytes
Source: Nat Commun. 2026 Jan 12;17:117. doi: 10.1038/s41467-025-67220-7 (PMC12796357; doi:10.1038/s41467-025-67220-7)
Supplement: Supplementary file 3 — Supplementary Data 1-10 [file 41467_2025_67220_MOESM3_ESM.xlsx]

## Sheet: Supplementary Data 1
Supplementary Data 1: CM-marker genes and HK genes used in Fig. 2
CM_marker_genes	HK_genes
TNNC1	NR1D1
ADM	RPS29
ALCAM	RPS15
NPPA	RPS7
FGF2	RPLP1
NPPB	GSTM1
TNNI3	RPS26
TNNT2	RABAC1
ANKRD1	EIF4A2
NPPC	RPL7
DES	LPL
HAND2	TPT1
HAND1	ALDH2
GATA4	RPL9
GATA6	COX8A
MYL2	MYADM
NKX2-5	GAPDH
PNMT	CNBP
ACTA1	HSPB1
CD36	EEF1B2
RBM20	RPS3A
VLDLR	CRIP2
ALPK3	RPS2
RBM24	SOD1
FABP4	RPL35
CKMT2	NFIB
SPEG	RPS3
MYH7B	UBB
MYOM2	GNAS
MYOM1	CTSD
COX8B	CST3
PDLIM5	SERPINH1
MYH7	RPLP0
PLN	GABARAP
TCAP	RAC1
SORBS2	RPL32
RYR2	RPL19
OBSCN	RPS27A
ACTC1	RPL28
MYL3	RPS17
CORO6	HSP90AB1
PDE4D	ZBTB20
NEXN	CTNNB1
MHRT	RPS8
FHL2	RPS14
MYBPC3	EIF5A
MYH6	HSPA8
TTN	PRKAR1A
GPIHBP1	RPL4
AQP1	DBI
DMD	BLOC1S1
MFN2	CALM1
ASB2	RPL7A
ART3	RPL39
RRAD	COX6A1
ADPRHL1	RHOB
JPH2	ITGB1
PYGM	COX6C
HSPB7	LAPTM4A
MYOZ2	YBX1
ENO3	EEF2
TRDN	RHOA
ACTN2	RPS13
TNNI1	RPL13A
SMPX	RPL23
MYL7	APLP2
TBX20	HSP90B1
TRIM63	RPL23A
MB	ITM2B
CTGF	MRFAP1
MYL4	BTF3
LOX	CD81
CTNNB1	CAPNS1
CPT1A	BSG
SOX18	PFN1
NOTCH1	RPS20
SLN	PNRC1
CSRP3	RPL22
TXLNB	SLC25A3
ATP2A2	HSPA5
CKM	RPS27
CKB	NFIX
CXCR4	SERINC1
IL11RA	CCNI
MITF	YWHAE
ZFPM2	NISCH
BDNF	RPS11
GJA5	DSTN
FMOD	EEF1D
MTTP	RPL36AL
SLC5A1	RPS9
ADIPOQ	RPS24
TRPV1	CALM2
HAMP	RPL36
SGPL1	ARF1
HMGB2	HNRNPA2B1
STC1	UBA52
FGF23	RPL34
STRN	RPL18A
HEY2	RPS10
ADIPOR1	SQSTM1
ADIPOR2	FTH1
PDE1A	RPL8
BMP4	UQCRH
CASQ2	ALDOA
TPM1	RPL38
	PSAP
	DDX5
	NEDD4
	CALR
	COX6B1
	CALM3
	SRSF2
	ATP6AP1
	RPL10
	RPL13
	RPS18
	RPS28
	RPL18
	COX4I1
	LAMP1
	RPS5
	EIF4G2
	PTP4A2
	LAMP2
	FKBP1A
	GLUL
	TXNIP
	CALU
	LAMB2
	RPS6
	RPS4X
	RPL26
	CANX

## Sheet: Supplementary Data 2
Supplementary Data 2: Sample characteristics
Samples Id	SRA name	Biosample SRA ID	Group	EF (%)	Sex	Acute myocarditis or infection	Medication	Comorbidities
LV-CM_1	Adult non-failing heart 3	SAMN08272679	non-failing	-	male	no	-	No pathological cardiac characteristics
LV-CM_2	Adult non-failing heart 4	SAMN08272680	non-failing	-	male	no	-	No pathological cardiac characteristics
LV-CM_3	Adult non-failing heart 5	SAMN08272684	non-failing	-	male	no	-	Non-obstructive coronary heart disease
LV-CM_4	Adult non-failing heart 6	SAMN53083139	non-failing	-	male	no		No pathological cardiac characteristics
LV-CM_5	Adult non-failing heart 7	SAMN53083140	non-failing	-	male	no		No pathological cardiac characteristics
LV-CM_6	Adult non-failing heart 8	SAMN53083141	non-failing	-	male	no		No pathological cardiac characteristics
LV-CM_7	Adult non-failing heart 9	SAMN53083142	non-failing	-	male	no		No pathological cardiac characteristics
LV-CM_8	Adult non-failing heart 10	SAMN53083143	non-failing	-	male	no	-	no pathological cardiac characteristics
LV-CM_9	Adult non-failing heart 11	SAMN53083144	non-failing	-	male			Minimal onset coronary heart disease
LA-CM_1	Adult non-failing heart 12	SAMN53083145	non-failing	56	male	no	Sotalol, Milna Neurax, Tamsulosin	Valve insufficiency (MI IV)
LA-CM_2	Adult non-failing heart 13	SAMN53083146	non-failing	55	male	no	Ramipril, Atorvastatin, Tadalafin	Valve insufficiency (MI IV)
LA-CM_3	Adult non-failing heart 6	SAMN53083147	non-failing	-	male	no	-	No pathological cardiac characteristics
LA-CM_4	Adult non-failing heart 11	SAMN53083148	non-failing	-	male	no	-	Minimal onset coronary heart disease
LA-CM_5	Adult non-failing heart 8	SAMN53083149	non-failing	-	male	no	-	No pathological cardiac characteristics
LA-CM_6	Adult non-failing heart 9	SAMN53083150	non-failing	-	male	no	-	No pathological cardiac characteristics
LA-CM_7	Adult non-failing heart 14	SAMN53086878	non-failing	50	male	no	Apixaban, Bisoprolol, Exforge, Allopurino, Pantoprazol, Amiodaron, Metformin, Rosuvastatin, Empagliflozin	Renal insufficiency, left ventricular hypertrophy, valvular insufficiency (AI I, MI III), persistent atrial fibrillation, cardiac amyloidosis
LA-CM_8	Adult non-failing heart 15	SAMN53086879	non-failing	45	male	no	Apicaban, Bisoprolol	Valve insufficiency (MI III), intermittent atrial fibrillation
LA-CM_9	Adult non-failing heart 16	SAMN53339466	non-failing	60	male	no	Acetylsalicylic acid, Bisoprolol, Pantozol	Epilepsy, coronary artery disease
LA-CM_10	Adult non-failing heart 17	SAMN53339467	non-failing	60	male	no	Acetylsalicylic acid, Bisoprolol, Ramipril, Atorvastatin	Chronic obstructive pulmonary disease, aortic valve disease
F-LV-CM_1	Adult failing heart 1	SAMN08272657	failing	15	male	no	Digitoxin, Amiodarone, Molsidomine, Spironolactone	Ventricular arrhythmia, renal insufficiency, hyperuricemia, hypercholesterolemia, valvular insufficiency (M I-II)
F-LV-CM_2	Adult failing heart 3	SAMN08272659	failing	25	male	no	Losartan, Digitoxin, Sotalol, Furosemide, Isosorbide dinitrate, Pravastatin, Phenprocoumon	Pulmonary hypertension, stroke history, implanted defibrillator, His bundle ablation (atrial fibrillation), coronary heart disease (LAD stent), valvular insufficiency (MI II)
F-LV-CM_3	Adult failing heart 2	SAMN08272658	failing	20	male	no	Angiotensin converting enzyme inhibitor, Digitoxin, Amiodarone, Furosemide	Chronic obstructive pulmonary disease, pulmonary hypertension, valvular insufficiency (AI I, MI I, PI I)
F-LV-CM_4	Adult failing heart 6	SAMN53083151	failing	10	male	no	Antihypertensives, Ca-antagonists, Anticoagulants, Acetylsalicic acid, Heparine, Insulin, Antibiotics, other medications	Coronary artery diesease,severly impaired left ventricular function, kidney and liver insufficiency
F-LV-CM_5	Adult failing heart 7	SAMN53083152	failing	15	male	no	Pantoprazole; Potassium salt, Magnesium salt, Phenprocoumon, Torasemide, Bisoprolol, Sildenafil, Macrogol, electrolytes	Dilatative cardiomyopathy with terminal heart failure, chronic kidney insufficiency, after apoplex
F-LV-CM_6	Adult failing heart 8	SAMN53083153	failing	10-17	male	no	Catecholamines, Heparins, Opioids, other medication	Dilatativ cardiomyopathy, post myocarditis, chronic kidney diseases
F-LV-CM_7	Adult failing heart 9	SAMN53083154	failing	10-20	male	no	Catecholamines, Anticoagulants, Antibiotics, other medications	Cardiogenic shock, ischemic cardiomyopathy, after cardioverter-defibrillators implantation, atrial fibrillation
F-LV-CM_8	Adult failing heart 10	SAMN53083155	failing	20-25	male	no	Potassium salt, Magnesium salt, Xipamid, Eplerenon, Bisoprolol, Allopurinol, Heparin, Furosemid	Dilatativ cardiomyopathy, atrial fibrillation, kidney insufficiency, sleep apnea syndrome

## Sheet: Supplementary Data 3
Supplementary Data 3: Detailed Hi-C read statistics
Hi-C samples	Number of nuclei (× 10^3)	Sequencing depth	Hi-C contacts (number)	Hi-C contacts (% of total reads)	Long-range interactions (number)	Long-range interactions (% of total reads)	Duplicates (number)	Duplicates (% of total reads)
LV_1	350	375292657	214387674	5.71255e+07	82464290	2.19733e+07	23744798	6.32701e+06
LV_2	350	453941619	258752941	5.70014e+07	102879427	2.26636e+07	27821487	6.12887e+06
LV_3	323	322588866	169782326	5.26312e+07	65660444	2.03542e+07	32938569	1.02107e+07
Total: LV_1-3 (avg)	341	3.83941e+08	214307647	5.5586e+07	8.36681e+07	2.16637e+07	2.81683e+07	7.55552e+06
LV-CM_1	225	432107737	365275751	8.45335e+07	125060216	2.89419e+07	7825557	1.81102e+06
LV-CM_2	107	446579285	367935818	8.23898e+07	140555221	3.14737e+07	10836240	2.4265e+06
LV-CM_3	103	507091006	412481288	8.13427e+07	170791509	3.36806e+07	15549787	3.06647e+06
LV-CM_4	131	702152862	394795094	5.62264e+07	167666596	2.38789e+07	57348455	8.16752e+06
LV-CM_5	200	346161346	155820580	4.50139e+07	44034074	1.27207e+07	18621137	5.37932e+06
LV-CM_6	100	217819852	98142359	4.50567e+07	29607400	1.35926e+07	30228716	1.38779e+07
LV-CM_7	200	595429042	115752171	1.94401e+07	42521135	7.14126e+06	288569409	4.84641e+07
LV-CM_8	160	301326395	132314488	4.39107e+07	43393245	1.44007e+07	19947826	6.62001e+06
LV-CM_9	140	428614558	206800468	4.82486e+07	95975649	2.23921e+07	53416845	1.24627e+07
Total: LV-CM_1-9 (avg)	142.625	4.43147e+08	2.35505e+08	5.27036e+07	9.18181e+07	1.99101e+07	6.18148e+07	1.25581e+07
LA-CM_1	57	228610756	129680509	5.67255e+07	41144517	1.79976e+07	16523185	7.22765e+06
LA-CM_2	51	479791798	265860842	5.54117e+07	111264581	2.31902e+07	45121610	9.40441e+06
LA-CM_3	95	520319075	136390463	2.62129e+07	59592234	1.1453e+07	245328133	4.71496e+07
LA-CM_4	344	328994310	184333395	5.60294e+07	83221476	2.52957e+07	21882086	6.65121e+06
LA-CM_5	100	315149860	173391832	5.50189e+07	59169792	1.87751e+07	21044137	6.6775e+06
LA-CM_6	200	213048665	84617791	3.97176e+07	32063796	1.505e+07	28094756	1.3187e+07
Total: LA-CM_1-6 (avg)	141.375	3.61294e+08	1.72826e+08	4.88313e+07	6.83249e+07	1.88102e+07	6.28298e+07	1.46936e+07
F-LV-CM_1	33	244505741	170500193	6.97326e+07	48694973	1.99157e+07	37982385	1.55344e+07
F-LV-CM_2	41	266562899	163958726	6.15085e+07	51284481	1.92392e+07	28915030	1.08474e+07
F-LV-CM_3	51	536291716	353137462	6.5848e+07	89837906	1.67517e+07	90249041	1.68283e+07
	110	393012977	204009307	5.19091e+07	54927543	1.3976e+07	31049470	7.90037e+06
F-LV-CM_5	120	266139275	152097778	5.71497e+07	52455565	1.97098e+07	12431839	4.67118e+06
F-LV-CM_6	140	307843775	182446397	5.92659e+07	67260746	2.1849e+07	16563638	5.38053e+06
F-LV-CM_7	100	309049138	166040832	5.37264e+07	53063697	1.717e+07	14774387	4.78059e+06
F-LV-CM_8	160	260258884	132054746	5.07398e+07	50926126	1.95675e+07	12141756	4.66526e+06
Total: F-LV-CM_1-8 (avg)	94.375	3.22958e+08	1.90531e+08	5.8735e+07	5.85564e+07	1.85224e+07	3.05134e+07	8.826e+06
Summary Hi-C read statistics
Hi-C Samples	Number of nuclei (× 10^3)	Sequencing depth	Hi-C contacts (number)	Average Hi-C contacts (% of total reads)	Long-range interactions (count)	Average long-range interactions (% of total reads)	Average duplicates (count)	Average duplicates (% of total reads)
Total: LV_1-3	1023	1151823142	642922941	5.5586e+07	251004161	2.16637e+07	2.81683e+07	7.55552e+06
Total: LV-CM_1-9	1366	3977282083	2249318017	5.27036e+07	859605045	1.99101e+07	6.18148e+07	1.25581e+07
Total: LA-CM_1-6	847	2085914464	974274832	4.88313e+07	386456396	1.88102e+07	6.28298e+07	1.46936e+07
Total: F-LV-CM_1-8	755	2583664405	1524245441	5.8735e+07	468451037	1.85224e+07	3.05134e+07	8.826e+06
Methyl-Seq read statistics
Samples methyl-Seq	Number of nuclei (× 10^3)	Sequencing depth	Average base coverage
LA_CM_methyl-Seq_1	75	233871239	8.09
LA_CM_methyl-Seq_2	75	241228806	7.53
LA_CM_methyl-Seq_3	10	258614425	8.04
LA_CM_methyl-Seq_4	10	232367075	7.88

## Sheet: Supplementary Data 4
Supplementary Data 4: PIDs in NF-LV-CM
Chromosome	Start	End	Gene	Sum_of_interactions	Relative_position	Relative_interactions	P_value	Fold	Raw
chr1	351000	384000	OR4F16	244.793	-252000	0.61105	0	701.019	149.581
chr1	607000	634000	OR4F29	235.706	251000	0.613051	0	702.16	144.5
chr1	837000	844000	PLEKHN1	961.967	-58000	0.0252748	0	13.3418	24.3135
chr1	838000	842000	KLHL17	1175.93	-54000	0.0152579	0	7.4622	17.9422
chr1	838000	842000	NOC2L	1158.51	-53000	0.0163576	0	7.89332	18.9505
chr1	858000	862000	PLEKHN1	961.967	-40000	0.016155	0	6.33881	15.5406
chr1	858000	863000	NOC2L	1158.51	-32000	0.0257828	0	8.49747	29.8697
chr1	860000	863000	KLHL17	1175.93	-33000	0.0145703	0	4.81589	17.1338
chr1	913000	920000	HES4	1356.91	-14000	0.0691264	0	12.4851	93.7984
chr1	932000	936000	PUSL1	1668.65	-307000	0.00599945	0	6.88279	10.011
chr1	933000	938000	PERM1	1260.81	15000	0.0556022	0	10.0331	70.1039
chr1	933000	939000	ACAP3	1711.75	-303000	0.00878247	0	10.0756	15.0334
chr1	934000	941000	SCNN1D	1315.48	-275000	0.0118158	0	13.5555	15.5434
chr1	938000	945000	SDF4	1524.84	-222000	0.0103514	0	11.8755	15.7842
chr1	938000	945000	B3GALT6	1516.84	-223000	0.0103371	0	11.8591	15.6797
chr1	954000	960000	UBE2J2	1542	-249000	0.00912338	0	10.4667	14.0682
chr1	956000	961000	SCNN1D	1315.48	-256000	0.00826292	0	9.47953	10.8697
chr1	959000	967000	B3GALT6	1516.84	-203000	0.0143561	0	16.4657	21.776
chr1	960000	967000	TNFRSF4	788.593	-184000	0.0138221	0	14.8829	10.9
chr1	962000	976000	SDF4	1524.84	-202000	0.0231665	0	26.5173	35.3252
chr1	962000	971000	C1QTNF12	959.811	-213000	0.0134672	0	15.4501	12.926
chr1	965000	976000	UBE2J2	1542	-237000	0.0172961	0	19.8427	26.6705
chr1	965000	970000	TNFRSF18	1249.7	-172000	0.00818127	0	8.60792	10.2241
chr1	966000	971000	ACAP3	1711.75	-272000	0.00781793	0	8.96902	13.3823
chr1	966000	970000	PUSL1	1668.65	-274000	0.00638564	0	7.32585	10.6554
chr1	968000	977000	B3GALT6	1516.84	-193000	0.0145625	0	16.6406	22.089
chr1	985000	991000	C1QTNF12	959.811	-193000	0.0117954	0	13.4365	11.3213
chr1	992000	997000	TNFRSF18	1249.7	-147000	0.00928696	0	8.77323	11.6059
chr1	996000	1000000	PERM1	1260.81	80000	0.0106768	0	6.7604	13.4615
chr1	1001000	1004000	HES4	1356.91	64000	0.00884745	0	5.00511	12.0052
chr1	1042000	1061000	B3GALT6	1516.84	-109000	0.0452834	0	37.0588	68.6878
chr1	1042000	1061000	SDF4	1524.84	-108000	0.0465907	0	37.9017	71.0431
chr1	1045000	1066000	C1QTNF12	959.811	-119000	0.053315	0	45.9923	51.1723
chr1	1046000	1051000	SCNN1D	1315.48	-163000	0.00810894	0	8.38036	10.6672
chr1	1051000	1067000	UBE2J2	1542	-152000	0.0385518	0	36.9691	59.4467
chr1	1051000	1060000	ACAP3	1711.75	-184000	0.0203912	0	22.0816	34.9046
chr1	1052000	1061000	SCNN1D	1315.48	-157000	0.0189701	0	19.0336	24.9548
chr1	1052000	1060000	PUSL1	1668.65	-185000	0.0172305	0	18.7325	28.7516
chr1	1060000	1070000	TNFRSF4	788.593	-85000	0.0304649	0	20.3348	24.0244
chr1	1061000	1066000	TMEM88B	1231.96	-297000	0.0102392	0	11.7468	12.6143
chr1	1062000	1067000	B3GALT6	1516.84	-101000	0.0113173	0	8.56915	17.1666
chr1	1062000	1067000	SDF4	1524.84	-102000	0.0113052	0	8.54059	17.2386
chr1	1062000	1068000	SCNN1D	1315.48	-147000	0.0134022	0	12.9706	17.6303
chr1	1079000	1082000	TNFRSF18	1249.7	-59000	0.00928949	0	4.91908	11.609
chr1	1089000	1094000	UBE2J2	1542	-115000	0.00983774	0	8.13356	15.1698
chr1	1090000	1095000	TMEM88B	1231.96	-266000	0.00838377	0	9.61818	10.3284
chr1	1130000	1135000	RNF223	1397.73	119000	0.0135684	0	11.4592	18.9648
chr1	1151000	1156000	C1orf159	1148.05	101000	0.0129301	0	9.64841	14.8444
chr1	1158000	1186000	C1orf159	1148.05	124000	0.0744823	0	61.8637	85.5091
chr1	1194000	1199000	RNF223	1397.73	182000	0.00926259	0	10.2939	12.9466
chr1	1204000	1216000	C1orf159	1148.05	158000	0.0286998	0	28.6848	32.9486
chr1	1206000	1212000	AGRN	1155.68	252000	0.0110392	0	12.6438	12.7577
chr1	1208000	1211000	B3GALT6	1516.84	38000	0.0126128	0	4.84995	19.1316
chr1	1214000	1219000	HES4	1356.91	280000	0.00759412	0	8.69795	10.3045
chr1	1223000	1247000	C1orf159	1148.05	175000	0.0600574	0	66.1589	68.9487
chr1	1226000	1233000	AGRN	1155.68	270000	0.012051	0	13.8027	13.927
chr1	1234000	1245000	ISG15	1047.29	290000	0.0186438	0	21.3537	19.5255
chr1	1239000	1248000	HES4	1356.91	306000	0.0166333	0	19.051	22.5698
chr1	1241000	1246000	AURKAIP1	1608.58	-64000	0.0140037	0	7.892	22.526
chr1	1241000	1246000	SDF4	1524.84	75000	0.0133949	0	8.2115	20.425
chr1	1242000	1249000	PERM1	1260.81	327000	0.011578	0	13.2609	14.5977
chr1	1243000	1246000	B3GALT6	1516.84	74000	0.00823655	0	5.04168	12.4936
chr1	1256000	1263000	C1orf159	1148.05	206000	0.0120497	0	13.8011	13.8336
chr1	1259000	1265000	AGRN	1155.68	305000	0.00926742	0	10.6145	10.7101
chr1	1278000	1289000	HES4	1356.91	348000	0.0180957	0	20.7259	24.5542
chr1	1288000	1293000	MIB2	1350.89	-259000	0.00742346	0	8.51647	10.0283
chr1	1291000	1297000	C1orf159	1148.05	241000	0.0103966	0	11.9078	11.9357
chr1	1304000	1312000	SSU72	1292.01	-201000	0.0148816	0	17.0716	19.2271
chr1	1306000	1311000	ATAD3B	1460.82	-96000	0.0130669	0	9.53149	19.0884
chr1	1308000	1313000	MRPL20	1450.87	-30000	0.0274019	0	8.60452	39.7567
chr1	1334000	1338000	ATAD3A	1704.86	-109000	0.00799027	0	6.35231	13.6223
chr1	1334000	1339000	CDK11B	1626	-252000	0.00784937	0	9.00509	12.7631
chr1	1335000	1338000	ATAD3B	1460.82	-68000	0.00863467	0	5.06074	12.6137
chr1	1341000	1344000	ATAD3B	1460.82	-62000	0.00929881	0	5.06314	13.5839
chr1	1341000	1343000	AURKAIP1	1608.58	29000	0.0105031	0	3.16772	16.895
chr1	1402000	1414000	ATAD3A	1704.86	-36000	0.180689	0	66.0832	308.049
chr1	1404000	1410000	MIB2	1350.89	-140000	0.0126888	0	11.3805	17.1412
chr1	1405000	1409000	CCNL2	1566.09	71000	0.0104625	0	6.2108	16.3852
chr1	1414000	1416000	ATAD3C	1120.06	27000	0.0105429	1e-11	3.08345	11.8088
chr1	1431000	1441000	ATAD3C	1120.06	49000	0.049586	0	22.9761	55.5396
chr1	1439000	1445000	PUSL1	1668.65	194000	0.0102128	0	11.7251	17.0416
chr1	1439000	1444000	MIB2	1350.89	-107000	0.0112626	0	8.84847	15.2146
chr1	1439000	1444000	ACAP3	1711.75	196000	0.00860196	0	9.9093	14.7244
chr1	1440000	1449000	MRPL20	1450.87	97000	0.020614	0	15.2628	29.9083
chr1	1442000	1451000	ATAD3B	1460.82	37000	0.10082	0	37.3678	147.281
chr1	1445000	1451000	MIB2	1350.89	-100000	0.0137481	0	10.395	18.5722
chr1	1445000	1451000	SSU72	1292.01	-61000	0.0204695	0	10.8858	26.4467
chr1	1449000	1454000	ATAD3C	1120.06	63000	0.0206264	0	11.5555	23.1029
chr1	1456000	1461000	MRPL20	1450.87	114000	0.0101116	0	8.24888	14.6707
chr1	1473000	1486000	MIB2	1350.89	-72000	0.0397157	0	23.4243	53.6515
chr1	1480000	1485000	DVL1	1402.95	195000	0.00800493	0	9.18227	11.2305
chr1	1508000	1512000	CDK11A	1621.39	-143000	0.00733528	0	6.84933	11.8934
chr1	1547000	1555000	ATAD3B	1460.82	141000	0.01567	0	14.5749	22.8911
chr1	1548000	1558000	TMEM240	1403.48	75000	0.0297548	0	18.2771	41.7603
chr1	1549000	1553000	SSU72	1292.01	39000	0.0165064	0	6.28586	21.3263
chr1	1554000	1559000	SSU72	1292.01	42000	0.0189818	0	8.10798	24.5247
chr1	1562000	1567000	CCNL2	1566.09	228000	0.00763425	0	8.74391	11.9559
chr1	1564000	1567000	CDK11A	1621.39	-89000	0.00665071	0	4.64315	10.7834
chr1	1583000	1598000	CDK11A	1621.39	-63000	0.251437	0	138.552	407.679
chr1	1588000	1590000	MIB2	1350.89	36000	0.00865393	1e-12	3.1089	11.6905
chr1	1621000	1631000	GNB1	1091.88	-195000	0.0215436	0	24.704	23.523
chr1	1623000	1627000	NADK	1311.39	-82000	0.010806	0	7.19593	14.1708
chr1	1629000	1641000	MMP23B	1682.15	63000	0.237168	0	131.285	398.954
chr1	1651000	1662000	CDK11B	1626	64000	0.220067	0	122.798	357.829
chr1	1652000	1664000	GNB1	1091.88	-165000	0.0244132	0	24.9735	26.6563
chr1	1653000	1661000	TMEM52	1037.8	-192000	0.015073	0	17.1525	15.6427
chr1	1653000	1657000	MIB2	1350.89	103000	0.00923244	0	6.92184	12.472
chr1	1654000	1660000	SSU72	1292.01	144000	0.0134218	0	12.8295	17.341
chr1	1655000	1664000	CALML6	1027.27	-185000	0.015783	0	17.166	16.2134
chr1	1671000	1683000	SLC35E2B	1545.45	50000	0.321255	0	152.284	496.485
chr1	1673000	1683000	GNB1	1091.88	-142000	0.0226257	0	20.6018	24.7045
chr1	1674000	1685000	CALML6	1027.27	-166000	0.0209837	0	21.6329	21.556
chr1	1680000	1684000	MMP23B	1682.15	111000	0.0085112	0	6.85873	14.3172
chr1	1689000	1700000	GNB1	1091.88	-127000	0.0236279	0	20.5884	25.7988
chr1	1699000	1712000	CALML6	1027.27	-136000	0.025292	0	22.6521	25.9818
chr1	1702000	1723000	GNB1	1091.88	-110000	0.0776358	0	61.4915	84.7691
chr1	1707000	1712000	TMEM52	1037.8	-140000	0.0121386	0	10.4975	12.5974
chr1	1709000	1712000	SLC35E2B	1545.45	84000	0.00728283	0	4.84588	11.2553
chr1	1736000	1742000	GNB1	1091.88	-82000	0.0166783	0	11.017	18.2107
chr1	1763000	1766000	GNB1	1091.88	-56000	0.00932812	2e-12	4.75902	10.1852
chr1	1776000	1781000	GNB1	1091.88	-41000	0.0203883	0	8.44921	22.2616
chr1	1801000	1806000	NADK	1311.39	91000	0.0137121	0	9.63659	17.9819
chr1	1815000	1845000	NADK	1311.39	111000	0.102517	0	84.6921	134.439
chr1	1823000	1843000	SLC35E2B	1545.45	212000	0.0386797	0	44.3698	59.7776
chr1	1826000	1831000	CDK11A	1621.39	169000	0.00789468	0	8.37689	12.8004
chr1	1839000	1845000	PRKCZ	1256.05	-138000	0.0128131	0	11.2032	16.0939
chr1	1847000	1852000	NADK	1311.39	136000	0.0106121	0	9.54297	13.9165
chr1	1848000	1853000	CDK11A	1621.39	190000	0.00759824	0	8.57465	12.3198
chr1	1857000	1864000	PRKCZ	1256.05	-119000	0.0171053	0	14.4597	21.4852
chr1	1869000	1874000	GABRD	1006.59	-77000	0.0137351	0	8.73126	13.8256
chr1	1869000	1896000	PRKCZ	1256.05	-101000	0.0893629	0	65.8267	112.245
chr1	1884000	1892000	GABRD	1006.59	-63000	0.0256606	0	13.8074	25.8296
chr1	1893000	1900000	GABRD	1006.59	-51000	0.0252008	0	12.12	25.3669
chr1	1894000	1898000	CFAP74	847.801	-36000	0.0185624	0	6.8053	15.7372
chr1	1903000	1906000	GABRD	1006.59	-43000	0.0110147	1e-12	4.74563	11.0873
chr1	1975000	1982000	TMEM52	1037.8	124000	0.0148591	0	12.8838	15.4207
chr1	2062000	2067000	RER1	1307.38	-255000	0.008051	0	9.23641	10.5257
chr1	2062000	2067000	MORN1	1307.38	-255000	0.008051	0	9.23641	10.5257
chr1	2110000	2149000	MORN1	1307.38	-193000	0.115565	0	129.552	151.087
chr1	2110000	2149000	RER1	1307.38	-193000	0.115565	0	129.552	151.087
chr1	2121000	2128000	PANK4	1175.26	-331000	0.0148428	0	17.0282	17.4442
chr1	2122000	2137000	PEX10	1231.94	-212000	0.0343304	0	39.3851	42.293
chr1	2123000	2129000	HES5	1273.26	-332000	0.0104097	0	11.9424	13.2543
chr1	2152000	2167000	MORN1	1307.38	-163000	0.0313284	0	31.9005	40.9581
chr1	2152000	2167000	RER1	1307.38	-163000	0.0313284	0	31.9005	40.9581
chr1	2197000	2202000	MORN1	1307.38	-120000	0.0100684	0	8.58663	13.1633
chr1	2197000	2202000	RER1	1307.38	-120000	0.0100684	0	8.58663	13.1633
chr1	2204000	2209000	SKI	1292.83	45000	0.0196041	0	8.37954	25.3447
chr1	2229000	2241000	SKI	1292.83	74000	0.0450294	0	27.3007	58.2152
chr1	2232000	2254000	FAAP20	1416.06	120000	0.0583659	0	47.4309	82.6497
chr1	2242000	2256000	SKI	1292.83	84000	0.0536117	0	36.3623	69.3107
chr1	2261000	2267000	FAAP20	1416.06	135000	0.0145804	0	13.1033	20.6467
chr1	2299000	2331000	FAAP20	1416.06	184000	0.129298	0	144.442	183.094
chr1	2309000	2327000	SKI	1292.83	151000	0.0419252	0	41.5803	54.202
chr1	2319000	2325000	PANK4	1175.26	-132000	0.0129593	0	11.5976	15.2306
chr1	2321000	2329000	PRXL2B	1081.76	-191000	0.0155287	0	17.5917	16.7984
chr1	2335000	2369000	TNFRSF14	1285.41	-138000	0.0859557	0	76.6086	110.489
chr1	2337000	2352000	PRXL2B	1081.76	-169000	0.0451185	0	47.4414	48.8075
chr1	2338000	2347000	FAAP20	1416.06	213000	0.0208874	0	23.9235	29.5779
chr1	2338000	2355000	PANK4	1175.26	-111000	0.0646064	0	51.4651	75.9295
chr1	2338000	2358000	HES5	1273.26	-113000	0.0718181	0	58.2897	91.4431
chr1	2342000	2350000	MMEL1	942.585	-215000	0.0122737	0	14.0808	11.569
chr1	2356000	2361000	PRXL2B	1081.76	-159000	0.00946055	0	9.46466	10.2341
chr1	2363000	2368000	HES5	1273.26	-94000	0.0116518	0	8.30815	14.8358
chr1	2384000	2389000	PANK4	1175.26	-70000	0.0146043	0	8.68293	17.1638
chr1	2452000	2493000	PEX10	1231.94	132000	0.15913	0	136.646	196.038
chr1	2455000	2461000	PRXL2B	1081.76	-58000	0.0258176	0	13.4484	27.9285
chr1	2456000	2461000	MORN1	1307.38	133000	0.0096538	0	8.65753	12.6212
chr1	2456000	2461000	RER1	1307.38	133000	0.0096538	0	8.65753	12.6212
chr1	2457000	2462000	FAAP20	1416.06	330000	0.00836319	0	9.57881	11.8428
chr1	2466000	2471000	MORN1	1307.38	144000	0.00956148	0	9.08628	12.5005
chr1	2466000	2471000	RER1	1307.38	144000	0.00956148	0	9.08628	12.5005
chr1	2472000	2475000	PRXL2B	1081.76	-41000	0.0118524	0	4.91185	12.8215
chr1	2477000	2482000	RER1	1307.38	153000	0.0088109	0	8.60982	11.5192
chr1	2477000	2482000	MORN1	1307.38	153000	0.0088109	0	8.60982	11.5192
chr1	2513000	2522000	PEX10	1231.94	171000	0.023131	0	24.6991	28.496
chr1	2515000	2520000	MORN1	1307.38	191000	0.00861827	0	9.72891	11.2673
chr1	2515000	2522000	PANK4	1175.26	58000	0.0244598	0	12.8178	28.7467
chr1	2515000	2520000	RER1	1307.38	191000	0.00861827	0	9.72891	11.2673
chr1	2572000	2577000	PANK4	1175.26	115000	0.0101165	0	8.28659	11.8895
chr1	2699000	2707000	PEX10	1231.94	356000	0.0130764	0	14.9771	16.1094
chr1	2927000	2932000	ARHGEF16	1411.61	-437000	0.00769572	0	8.82882	10.8634
chr1	3087000	3093000	PRDM16	1655.48	102000	0.0139932	0	10.5001	23.1655
chr1	3100000	3107000	PRDM16	1655.48	114000	0.0175859	0	14.4685	29.1132
chr1	3132000	3138000	PRDM16	1655.48	146000	0.0127056	0	12.2089	21.0339
chr1	3183000	3217000	PRDM16	1655.48	214000	0.0909564	0	104.301	150.577
chr1	3190000	3201000	ACTRT2	1293.46	259000	0.0174165	0	19.948	22.5275
chr1	3222000	3228000	ACTRT2	1293.46	284000	0.00993724	0	11.3817	12.8534
chr1	3222000	3277000	PRDM16	1655.48	278000	0.140023	0	160.376	231.806
chr1	3278000	3287000	PRDM16	1655.48	296000	0.0174396	0	19.9745	28.871
chr1	3307000	3315000	PRDM16	1655.48	323000	0.0142992	0	16.3777	23.6721
chr1	3308000	3335000	ACTRT2	1293.46	390000	0.0556865	0	63.7808	72.0281
chr1	3319000	3347000	PRDM16	1655.48	352000	0.0704105	0	80.6449	116.563
chr1	3338000	3353000	ACTRT2	1293.46	408000	0.0315034	0	36.0826	40.7483
chr1	3348000	3356000	MEGF6	1247.49	-174000	0.0146017	0	15.5354	18.2154
chr1	3362000	3368000	TPRG1L	1241.78	-174000	0.00913051	0	9.78812	11.3381
chr1	3365000	3385000	MEGF6	1247.49	-143000	0.0464051	0	45.0004	57.8898
chr1	3370000	3380000	TPRG1L	1241.78	-165000	0.0184329	0	18.9928	22.8895
chr1	3394000	3414000	TPRG1L	1241.78	-131000	0.0604818	0	53.8972	75.105
chr1	3395000	3433000	MEGF6	1247.49	-117000	0.114726	0	92.9405	143.12
chr1	3396000	3402000	TP73	1089.06	-167000	0.00968596	0	10.0544	10.5486
chr1	3398000	3403000	ARHGEF16	1411.61	26000	0.0285765	0	8.22449	40.339
chr1	3405000	3412000	WRAP73	1118.22	-156000	0.0137732	0	13.7534	15.4015
chr1	3405000	3410000	TP73	1089.06	-159000	0.0105806	0	10.6969	11.5229
chr1	3438000	3443000	TPRG1L	1241.78	-100000	0.0106024	0	7.9816	13.1658
chr1	3438000	3445000	MEGF6	1247.49	-84000	0.0173125	0	11.6916	21.5972
chr1	3444000	3452000	TPRG1L	1241.78	-92000	0.019925	0	14.0438	24.7425
chr1	3446000	3451000	TP73	1089.06	-118000	0.0104743	0	8.81505	11.4072
chr1	3446000	3451000	WRAP73	1118.22	-117000	0.0122576	0	10.2026	13.7066
chr1	3446000	3453000	MEGF6	1247.49	-75000	0.0192227	0	12.084	23.9801
chr1	3456000	3460000	MEGF6	1247.49	-67000	0.0119563	0	6.95512	14.9153
chr1	3522000	3542000	ARHGEF16	1411.61	157000	0.0451378	0	45.3658	63.7171
chr1	3559000	3564000	ARHGEF16	1411.61	190000	0.00872196	0	9.81284	12.312
chr1	3636000	3641000	TP73	1089.06	66000	0.0164129	0	9.4948	17.8746
chr1	3661000	3666000	SMIM1	932.49	-23000	0.032573	0	8.1424	30.374
chr1	3662000	3668000	LRRC47	902.167	-45000	0.0253299	0	11.1496	22.8518
chr1	3685000	3694000	C1orf174	579.156	-125000	0.026336	0	22.8632	15.2526
chr1	3709000	3715000	DFFB	743.661	-58000	0.0198145	0	10.5329	14.7353
chr1	3709000	3715000	CEP104	743.661	-58000	0.0198145	0	10.5329	14.7353
chr1	3710000	3716000	C1orf174	579.156	-101000	0.0207394	0	15.7349	12.0114
chr1	3770000	3779000	C1orf174	579.156	-40000	0.0522588	0	20.7115	30.266
chr1	3806000	3822000	DFFB	743.661	38000	0.0841516	0	31.3117	62.5803
chr1	3806000	3822000	CEP104	743.661	38000	0.0841516	0	31.3117	62.5803
chr1	6050000	6057000	RNF207	1087.62	-210000	0.0140175	0	16.0814	15.2458
chr1	6051000	6066000	RPL22	1214.54	-197000	0.024515	0	28.1439	29.7743
chr1	6058000	6067000	RNF207	1087.62	-201000	0.0146734	0	16.8264	15.9591
chr1	6059000	6063000	HES3	1617.8	-240000	0.0068108	0	7.8136	11.0185
chr1	6074000	6082000	ICMT	1258.94	-215000	0.011976	0	13.7393	15.077
chr1	6083000	6091000	RPL22	1214.54	-170000	0.0177638	0	18.5789	21.5748
chr1	6084000	6088000	NPHP4	1091.66	32000	0.0214303	0	7.02122	23.3946
chr1	6097000	6119000	HES3	1617.8	-186000	0.0457784	0	51.5985	74.0605
chr1	6108000	6123000	ICMT	1258.94	-179000	0.02494	0	26.8162	31.3979
chr1	6110000	6115000	CHD5	1104.44	-123000	0.0101575	0	8.81849	11.2183
chr1	6111000	6121000	RPL22	1214.54	-143000	0.0218534	0	19.7589	26.5417
chr1	6116000	6124000	CHD5	1104.44	-117000	0.0175816	0	14.7386	19.4177
chr1	6140000	6148000	CHD5	1104.44	-94000	0.0193615	0	13.8076	21.3835
chr1	6219000	6223000	KCNAB2	1215.05	113000	0.00874484	0	7.12459	10.6254
chr1	6226000	6231000	KCNAB2	1215.05	122000	0.0102672	0	8.68072	12.4751
chr1	6253000	6260000	KCNAB2	1215.05	148000	0.0137607	0	13.272	16.72
chr1	6257000	6272000	ICMT	1258.94	-26000	0.0943604	0	28.3652	118.794
chr1	6263000	6271000	NPHP4	1091.66	212000	0.0151418	0	17.3427	16.5297
chr1	6292000	6300000	RNF207	1087.62	28000	0.051158	0	14.935	55.6406
chr1	6293000	6306000	RPL22	1214.54	34000	0.0713897	0	26.2078	86.7054
chr1	6293000	6305000	NPHP4	1091.66	246000	0.0207509	0	23.7671	22.6529
chr1	6296000	6325000	ACOT7	1082.92	-150000	0.0687922	0	63.652	74.4963
chr1	6298000	6307000	HES2	1153.23	-175000	0.0150483	0	16.1677	17.3541
chr1	6300000	6312000	KCNAB2	1215.05	196000	0.0271988	0	31.2156	33.048
chr1	6306000	6325000	ESPN	1158.65	-160000	0.0384648	0	39.8239	44.5671
chr1	6319000	6324000	HES2	1153.23	-157000	0.0103817	0	10.3676	11.9725
chr1	6335000	6342000	KCNAB2	1215.05	230000	0.0103212	0	11.8215	12.5408
chr1	6351000	6356000	KCNAB2	1215.05	247000	0.00863218	0	9.8869	10.4885
chr1	6389000	6393000	GPR153	1222.57	66000	0.01141	0	6.64484	13.9495
chr1	6393000	6414000	HES3	1617.8	98000	0.067717	0	49.406	109.553
chr1	6396000	6410000	GPR153	1222.57	82000	0.0420042	0	26.9425	51.3532
chr1	6398000	6412000	ICMT	1258.94	106000	0.0317088	0	24.316	39.9194
chr1	6403000	6411000	ESPN	1158.65	-76000	0.0229708	0	14.3838	26.615
chr1	6403000	6412000	RNF207	1087.62	139000	0.01853	0	16.9254	20.1537
chr1	6404000	6420000	ACOT7	1082.92	-40000	0.0763448	0	29.7449	82.6752
chr1	6407000	6413000	HES2	1153.23	-67000	0.0177237	0	10.3154	20.4394
chr1	6408000	6413000	RPL22	1214.54	149000	0.00826375	0	7.95249	10.0366
chr1	6412000	6420000	ESPN	1158.65	-66000	0.0253118	0	14.5396	29.3275
chr1	6422000	6426000	ACOT7	1082.92	-26000	0.0220331	0	6.45507	23.86
chr1	6451000	6458000	HES3	1617.8	148000	0.0134072	0	12.9331	21.6903
chr1	6454000	6461000	GPR153	1222.57	134000	0.015041	0	13.4967	18.3888
chr1	6459000	6474000	HES3	1617.8	157000	0.0267903	0	27.0242	43.3414
chr1	6461000	6468000	ICMT	1258.94	167000	0.0119171	0	12.2969	15.0029
chr1	6475000	6488000	GPR153	1222.57	158000	0.0260559	0	26.1919	31.8553
chr1	6542000	6552000	THAP3	1330.59	-136000	0.0226844	0	20.0179	30.1836
chr1	6544000	6549000	KLHL21	1158.63	-113000	0.0118997	0	9.75977	13.7874
chr1	6546000	6552000	TAS1R1	1198.38	-62000	0.01794	0	9.9367	21.4989
chr1	6546000	6552000	NOL9	1198.38	-62000	0.01794	0	9.9367	21.4989
chr1	6551000	6557000	PHF13	935.848	-116000	0.0118257	0	9.92166	11.067
chr1	6554000	6559000	KLHL21	1158.63	-103000	0.0112016	0	8.59156	12.9785
chr1	6610000	6618000	THAP3	1330.59	-68000	0.0258939	0	15.2248	34.4542
chr1	6612000	6617000	PHF13	935.848	-56000	0.0182089	0	9.39943	17.0408
chr1	6613000	6617000	KLHL21	1158.63	-45000	0.0161794	0	7.14161	18.7459
chr1	6613000	6618000	DNAJC11	1211.84	-145000	0.00976305	0	9.15972	11.8313
chr1	6614000	6617000	PLEKHG5	1271.73	60000	0.00843412	0	4.58818	10.726
chr1	6631000	6635000	THAP3	1330.59	-49000	0.0138907	0	6.47257	18.4828
chr1	6646000	6652000	PLEKHG5	1271.73	95000	0.0136229	0	9.80297	17.3247
chr1	6660000	6664000	DNAJC11	1211.84	-97000	0.00954535	0	7.08222	11.5674
chr1	6661000	6671000	TAS1R1	1198.38	44000	0.0364354	0	16.7377	43.6634
chr1	6661000	6671000	NOL9	1198.38	44000	0.0364354	0	16.7377	43.6634
chr1	6678000	6690000	NOL9	1198.38	68000	0.0429863	0	24.7238	51.5139
chr1	6678000	6690000	TAS1R1	1198.38	68000	0.0429863	0	24.7238	51.5139
chr1	6687000	6708000	PLEKHG5	1271.73	138000	0.0484505	0	45.2002	61.6161
chr1	6691000	6713000	NOL9	1198.38	78000	0.0659575	0	43.7141	79.042
chr1	6691000	6713000	TAS1R1	1198.38	78000	0.0659575	0	43.7141	79.042
chr1	6692000	6696000	ZBTB48	1170.08	51000	0.0157152	0	7.62923	18.388
chr1	6711000	6716000	PLEKHG5	1271.73	160000	0.00833872	0	8.4857	10.6046
chr1	6725000	6730000	NOL9	1198.38	109000	0.0106917	0	8.38497	12.8127
chr1	6725000	6730000	TAS1R1	1198.38	109000	0.0106917	0	8.38497	12.8127
chr1	6756000	6764000	TAS1R1	1198.38	143000	0.0161561	0	15.2051	19.3611
chr1	6756000	6764000	NOL9	1198.38	143000	0.0161561	0	15.2051	19.3611
chr1	6760000	6764000	CAMTA1	1308.04	-81000	0.0103437	0	6.82929	13.5299
chr1	6760000	6764000	KLHL21	1158.63	97000	0.0101174	0	7.39923	11.7224
chr1	6786000	6790000	CAMTA1	1308.04	-56000	0.0137676	0	6.95478	18.0085
chr1	6843000	6848000	DNAJC11	1211.84	82000	0.0137934	0	8.95033	16.7154
chr1	6948000	6952000	CAMTA1	1308.04	102000	0.00902977	0	6.76661	11.8113
chr1	7071000	7076000	CAMTA1	1308.04	225000	0.00800471	0	9.16822	10.4705
chr1	7724000	7736000	VAMP3	952.239	-100000	0.0305035	0	22.679	29.0466
chr1	7725000	7738000	PER3	850.858	-112000	0.0372724	0	29.8552	31.7135
chr1	7740000	7745000	VAMP3	952.239	-87000	0.0133847	0	9.21106	12.7454
chr1	7754000	7760000	VAMP3	952.239	-73000	0.0171872	0	10.4234	16.3663
chr1	8013000	8022000	PER3	850.858	169000	0.0169973	0	18.0969	14.4623
chr1	8028000	8054000	SLC45A1	1380.97	-336000	0.0560939	0	64.353	77.4638
chr1	8057000	8104000	SLC45A1	1380.97	-288000	0.122426	0	140.452	169.066
chr1	8083000	8089000	PARK7	1011.65	60000	0.020236	0	11.0509	20.4717
chr1	8359000	8395000	ERRFI1	1177.28	287000	0.11502	0	131.738	135.41
chr1	8367000	8380000	PARK7	1011.65	349000	0.0258402	0	29.5961	26.1412
chr1	8398000	8417000	ERRFI1	1177.28	326000	0.0355404	0	40.7063	41.8409
chr1	8409000	8419000	PARK7	1011.65	390000	0.0184986	0	21.1875	18.7141
chr1	8419000	8432000	ERRFI1	1177.28	335000	0.0257112	0	29.4484	30.2692
chr1	8431000	8439000	PARK7	1011.65	410000	0.0142467	0	16.3176	14.4127
chr1	8455000	8464000	ERRFI1	1177.28	371000	0.0157325	0	18.0193	18.5216
chr1	8477000	8484000	ERRFI1	1177.28	392000	0.011822	0	13.5403	13.9178
chr1	8578000	8591000	RERE	1192.58	-292000	0.0209521	0	24.037	24.987
chr1	8626000	8634000	RERE	1192.58	-245000	0.0164027	0	18.8178	19.5615
chr1	8760000	8767000	RERE	1192.58	-112000	0.0151219	0	12.229	18.0341
chr1	9044000	9051000	ENO1	1150.06	106000	0.0183005	0	13.8156	21.0467
chr1	9144000	9148000	SLC2A7	1150.51	57000	0.0124646	0	6.48785	14.3408
chr1	9158000	9170000	SLC2A7	1150.51	71000	0.0325299	0	20.1306	37.4261
chr1	9184000	9194000	H6PD	1299.68	-105000	0.0281252	0	21.6286	36.5536
chr1	9255000	9259000	GPR157	1271.04	67000	0.011649	0	6.62975	14.8064
chr1	9290000	9299000	GPR157	1271.04	103000	0.0273074	0	20.5114	34.7088
chr1	9300000	9306000	SLC25A33	1180.3	-293000	0.00914135	0	10.4873	10.7895
chr1	9326000	9332000	SLC25A33	1180.3	-268000	0.011785	0	13.5202	13.9098
chr1	9328000	9333000	GPR157	1271.04	139000	0.00947533	0	8.58891	12.0435
chr1	9442000	9447000	SPSB1	1254.85	89000	0.0135266	0	9.39424	16.9738
chr1	9465000	9469000	SPSB1	1254.85	111000	0.00825732	0	6.64814	10.3617
chr1	9471000	9493000	SPSB1	1254.85	124000	0.0532661	0	46.3976	66.8407
chr1	9476000	9481000	H6PD	1299.68	179000	0.00776008	0	8.58681	10.0856
chr1	9494000	9523000	SPSB1	1254.85	158000	0.0977348	0	96.1842	122.642
chr1	9498000	9518000	H6PD	1299.68	213000	0.0411847	0	47.1711	53.5268
chr1	9516000	9522000	GPR157	1271.04	329000	0.00955416	0	10.9429	12.1437
chr1	9524000	9554000	SPSB1	1254.85	194000	0.0628203	0	69.8711	78.8299
chr1	9558000	9565000	TMEM201	1220.44	-84000	0.0179647	0	12.2418	21.9248
chr1	9617000	9622000	SPSB1	1254.85	262000	0.00826118	0	9.46198	10.3665
chr1	9807000	9811000	PIK3CD	1073.88	95000	0.0104753	0	7.52345	11.2492
chr1	9904000	9910000	PIK3CD	1073.88	194000	0.0114131	0	12.9186	12.2563
chr1	9919000	9925000	PIK3CD	1073.88	206000	0.00951623	0	10.8995	10.2193
chr1	9933000	9938000	LZIC	1453.26	-64000	0.0142839	0	8.04727	20.7582
chr1	9933000	9938000	CTNNBIP1	1250.77	-31000	0.0280977	0	9.26113	35.1439
chr1	9934000	9937000	NMNAT1	1520.95	-65000	0.00837165	0	4.77381	12.7328
chr1	10001000	10013000	UBE4B	1391.75	-86000	0.0318548	0	21.435	44.3338
chr1	10002000	10010000	KIF1B	1571.98	-265000	0.0121236	0	13.9086	19.0581
chr1	10003000	10012000	CENPS	1202.61	-479000	0.0171945	0	19.7262	20.6783
chr1	10090000	10095000	NMNAT1	1520.95	85000	0.0138887	0	9.40289	21.124
chr1	10091000	10094000	LZIC	1453.26	86000	0.00723409	0	4.9389	10.513
chr1	10091000	10096000	KIF1B	1571.98	-176000	0.00913763	0	9.84354	14.3642
chr1	10164000	10174000	UBE4B	1391.75	73000	0.0328712	0	20.0442	45.7484
chr1	10169000	10179000	NMNAT1	1520.95	165000	0.0165018	0	17.2095	25.0984
chr1	10204000	10218000	NMNAT1	1520.95	209000	0.0242424	0	27.8067	36.8714
chr1	10205000	10210000	LZIC	1453.26	200000	0.00781109	0	8.94647	11.3515
chr1	10209000	10215000	UBE4B	1391.75	116000	0.0121382	0	10.0602	16.8934
chr1	10213000	10218000	LZIC	1453.26	210000	0.010155	0	11.6311	14.7578
chr1	10213000	10222000	CTNNBIP1	1250.77	245000	0.015917	0	18.2305	19.9085
chr1	10215000	10221000	PGD	1218.31	-237000	0.00852549	0	9.78076	10.3867
chr1	10216000	10221000	UBE4B	1391.75	125000	0.00978181	0	8.39994	13.6138
chr1	10222000	10228000	NMNAT1	1520.95	220000	0.0090199	0	10.331	13.7188
chr1	10223000	10231000	LZIC	1453.26	221000	0.0126923	0	14.5372	18.4452
chr1	10263000	10272000	NMNAT1	1520.95	261000	0.0158028	0	18.0998	24.0352
chr1	10263000	10272000	LZIC	1453.26	264000	0.0144419	0	16.5411	20.9878
chr1	10263000	10273000	PGD	1218.31	-187000	0.0187976	0	20.9296	22.9014
chr1	10268000	10275000	UBE4B	1391.75	175000	0.0138179	0	14.9821	19.231
chr1	10274000	10281000	CENPS	1202.61	-210000	0.0115939	0	13.3009	13.9429
chr1	10326000	10333000	RBP7	1148.35	271000	0.0112415	0	12.8755	12.9092
chr1	10331000	10337000	KIF1B	1571.98	58000	0.0186468	0	10.0604	29.3124
chr1	10342000	10350000	KIF1B	1571.98	72000	0.0306868	0	18.6135	48.2391
chr1	10358000	10373000	KIF1B	1571.98	92000	0.0397998	0	28.1601	62.5646
chr1	10383000	10387000	KIF1B	1571.98	111000	0.0082262	0	6.6231	12.9314
chr1	10389000	10404000	KIF1B	1571.98	126000	0.0441843	0	38.0712	69.4569
chr1	10395000	10404000	LZIC	1453.26	394000	0.0148026	0	16.9543	21.512
chr1	10395000	10402000	NMNAT1	1520.95	393000	0.0115892	0	13.2737	17.6265
chr1	10397000	10402000	UBE4B	1391.75	303000	0.00904039	0	10.3544	12.5819
chr1	10457000	10463000	KIF1B	1571.98	188000	0.00932508	0	10.4657	14.6589
chr1	10552000	10559000	C1orf127	1086.79	-483000	0.0134261	0	15.4029	14.5914
chr1	10552000	10560000	TARDBP	1089.97	-515000	0.0122628	0	14.0684	13.3661
chr1	10553000	10559000	CASZ1	1850.55	-299000	0.0096206	0	11.0371	17.8034
chr1	10568000	10582000	CASZ1	1850.55	-276000	0.0287982	0	33.0384	53.2927
chr1	10587000	10592000	CASZ1	1850.55	-264000	0.00767585	0	8.80602	14.2046
chr1	10596000	10601000	CASZ1	1850.55	-255000	0.00739348	0	8.48207	13.682
chr1	10719000	10732000	CASZ1	1850.55	-127000	0.0266419	0	23.4663	49.3022
chr1	10734000	10756000	CASZ1	1850.55	-102000	0.0565762	0	44.9	104.697
chr1	10781000	10785000	CASZ1	1850.55	-71000	0.0108165	0	6.56935	20.0165
chr1	10915000	10931000	CASZ1	1850.55	61000	0.0600458	0	33.3162	111.118
chr1	10921000	10930000	PEX14	1255.87	390000	0.0144287	0	16.526	18.1206
chr1	11013000	11018000	PEX14	1255.87	477000	0.00844882	0	9.67689	10.6106
chr1	11100000	11107000	UBIAD1	1005.68	-226000	0.0111699	0	12.8145	11.2334
chr1	11113000	11129000	UBIAD1	1005.68	-209000	0.0310161	0	35.5829	31.1924
chr1	11118000	11126000	MTOR	1017.4	-199000	0.0133243	0	15.2998	13.5561
chr1	11156000	11161000	ANGPTL7	1038.81	-87000	0.0118418	0	8.26121	12.3014
chr1	11156000	11164000	MTOR	1017.4	-159000	0.0141776	0	14.3971	14.4243
chr1	11201000	11204000	ANGPTL7	1038.81	-43000	0.010847	1e-12	4.67338	11.268
chr1	11284000	11290000	EXOSC10	992.529	125000	0.0114558	0	9.90932	11.3702
chr1	11288000	11297000	SRM	1100.98	170000	0.0165294	0	17.5275	18.1986
chr1	11316000	11323000	SRM	1100.98	196000	0.0107979	0	12.4399	11.8883
chr1	11318000	11325000	EXOSC10	992.529	158000	0.0133738	0	13.5542	13.2739
chr1	11320000	11336000	FBXO44	1213.57	-391000	0.0272394	0	31.25	33.057
chr1	11321000	11336000	FBXO2	1250.52	-380000	0.0246608	0	28.2917	30.8388
chr1	11329000	11335000	SRM	1100.98	210000	0.012298	0	14.0856	13.5399
chr1	11691000	11700000	MASP2	1035.54	586000	0.013909	0	15.9307	14.4033
chr1	11700000	11708000	UBIAD1	1005.68	367000	0.0136214	0	15.6013	13.6988
chr1	11707000	11723000	MTOR	1017.4	387000	0.031011	0	35.5186	31.5506
chr1	11709000	11718000	AGTRAP	1191.99	-80000	0.0240338	0	15.6953	28.648
chr1	11712000	11721000	UBIAD1	1005.68	381000	0.0166314	0	19.0488	16.7259
chr1	11770000	11785000	FBXO6	1091.71	54000	0.0606232	0	29.0494	66.1831
chr1	11773000	11791000	FBXO2	1250.52	66000	0.0638743	0	36.2373	79.8763
chr1	11773000	11791000	FBXO44	1213.57	64000	0.0650468	0	36.5089	78.939
chr1	11790000	11799000	FBXO6	1091.71	65000	0.0249328	0	14.5506	27.2195
chr1	11793000	11799000	FBXO44	1213.57	80000	0.0153395	0	9.71478	18.6155
chr1	11793000	11798000	FBXO2	1250.52	77000	0.013769	0	8.75488	17.2184
chr1	11794000	11799000	CLCN6	1346.89	-66000	0.0165465	0	9.57119	22.2863
chr1	11794000	11799000	MTHFR	1346.89	-66000	0.0165465	0	9.57119	22.2863
chr1	11845000	11871000	MFN2	1269.92	-186000	0.0717155	0	77.7642	91.0727
chr1	11847000	11853000	MTHFR	1346.89	-12000	0.0658694	0	10.2965	88.7186
chr1	11847000	11853000	CLCN6	1346.89	-12000	0.0658694	0	10.2965	88.7186
chr1	11862000	11869000	AGTRAP	1191.99	66000	0.0243535	0	14.083	29.029
chr1	11932000	11958000	CLCN6	1346.89	73000	0.0896402	0	55.8641	120.735
chr1	11932000	11957000	MFN2	1269.92	-91000	0.0921493	0	66.4051	117.022
chr1	11932000	11958000	MTHFR	1346.89	73000	0.0896402	0	55.8641	120.735
chr1	11950000	11960000	NPPA	1261.45	44000	0.0393387	0	16.8588	49.6239
chr1	11951000	11961000	NPPB	1288.47	32000	0.0548067	0	19.0798	70.6168
chr1	11961000	11964000	NPPA	1261.45	52000	0.00960776	0	4.70377	12.1197
chr1	11964000	11972000	CLCN6	1346.89	101000	0.0218027	0	16.2231	29.3658
chr1	11964000	11972000	MTHFR	1346.89	101000	0.0218027	0	16.2231	29.3658
chr1	11966000	11972000	MFN2	1269.92	-70000	0.0324029	0	19.3582	41.1489
chr1	11966000	11973000	MIIP	1062.48	-107000	0.0162968	0	12.8702	17.315
chr1	12029000	12034000	NPPA	1261.45	122000	0.0103709	0	8.82727	13.0823
chr1	12033000	12037000	NPPB	1288.47	114000	0.00818824	0	6.68945	10.5503
chr1	12035000	12053000	MTHFR	1346.89	173000	0.0440788	0	47.752	59.3692
chr1	12035000	12053000	CLCN6	1346.89	173000	0.0440788	0	47.752	59.3692
chr1	12037000	12042000	PLOD1	1073.99	41000	0.0205581	0	8.44643	22.0792
chr1	12089000	12093000	PLOD1	1073.99	94000	0.0100566	0	7.17656	10.8007
chr1	12176000	12190000	VPS13D	1055.29	-102000	0.038029	0	29.3611	40.1316
chr1	12334000	12344000	AADACL4	1009.63	-366000	0.0160224	0	18.3815	16.1767
chr1	12354000	12364000	AADACL4	1009.63	-342000	0.0165307	0	18.9647	16.69
chr1	12359000	12364000	DHRS3	1807.94	-314000	0.00706406	0	8.10415	12.7714
chr1	12372000	12377000	DHRS3	1807.94	-299000	0.00725002	0	8.31749	13.1076
chr1	12373000	12385000	AADACL4	1009.63	-324000	0.0198733	0	22.7994	20.0647
chr1	12392000	12408000	DHRS3	1807.94	-272000	0.0314637	0	36.0963	56.8845
chr1	12415000	12422000	DHRS3	1807.94	-257000	0.0130776	0	15.0031	23.6435
chr1	12430000	12445000	AADACL4	1009.63	-261000	0.0284196	0	32.604	28.6933
chr1	12454000	12562000	DHRS3	1807.94	-139000	0.292461	0	296.21	528.753
chr1	12455000	12472000	AADACL4	1009.63	-234000	0.0327945	0	37.6231	33.1104
chr1	12481000	12507000	AADACL4	1009.63	-214000	0.0435444	0	49.9698	43.9638
chr1	12563000	12575000	DHRS3	1807.94	-106000	0.0326122	0	25.4646	58.961
chr1	12677000	12685000	VPS13D	1055.29	386000	0.0133321	0	15.27	14.0693
chr1	12715000	12721000	VPS13D	1055.29	424000	0.00990395	0	11.3435	10.4516
chr1	12838000	12860000	PRAMEF14	810.955	-821000	0.210311	0	241.276	170.553
chr1	12841000	12863000	PRAMEF13	783.67	-600000	0.199886	0	229.317	156.645
chr1	12845000	12858000	PRAMEF2	600.398	-62000	0.0992166	0	54.4838	59.5694
chr1	12878000	12892000	PRAMEF26	346.27	-331000	0.0688321	0	78.9668	23.8345
chr1	12885000	12906000	PRAMEF15	642.704	-749000	0.14395	0	165.145	92.5174
chr1	12885000	12897000	PRAMEF5	963.87	-465000	0.0441612	0	50.6634	42.5657
chr1	12886000	12897000	PRAMEF27	939.241	-528000	0.0654936	0	75.1367	61.5143
chr1	12886000	12896000	PRAMEF4	825.337	-53000	0.075077	0	36.3953	61.9638
chr1	12887000	12896000	PRAMEF6	930.097	-113000	0.0421384	0	34.3264	39.1928
chr1	12901000	12915000	HNRNPCL2	479.519	-272000	0.0728166	0	83.5379	34.917
chr1	12908000	12918000	PRAMEF15	642.704	-727000	0.0182784	0	20.9697	11.7476
chr1	12909000	12930000	PRAMEF13	783.67	-533000	0.0874285	0	100.301	68.5151
chr1	12910000	12926000	PRAMEF14	810.955	-754000	0.0682095	0	78.2525	55.3149
chr1	12911000	12927000	PRAMEF1	541.405	64000	0.133788	0	74.9832	72.4334
chr1	12935000	12961000	PRAMEF15	642.704	-694000	0.19385	0	222.392	124.588
chr1	12936000	12949000	PRAMEF26	346.27	-277000	0.103176	0	118.367	35.7266
chr1	12937000	12960000	PRAMEF27	939.241	-473000	0.120557	0	138.308	113.232
chr1	12937000	12951000	PRAMEF5	963.87	-411000	0.0380612	0	43.6652	36.686
chr1	12940000	12951000	PRAMEF11	775.556	51000	0.0954416	0	46.0805	74.0203
chr1	12948000	12967000	PRAMEF33	1056.5	-448000	0.239981	0	275.316	253.54
chr1	12953000	13000000	PRAMEF8	772.884	-633000	0.534797	0	613.539	413.336
chr1	12974000	12983000	PRAMEF33	1056.5	-428000	0.0164126	0	18.8291	17.3398
chr1	12994000	13014000	PRAMEF15	642.704	-635000	0.101006	0	115.877	64.9167
chr1	12994000	13004000	PRAMEF26	346.27	-218000	0.0637118	0	73.0926	22.0615
chr1	12997000	13022000	PRAMEF5	963.87	-350000	0.164577	0	188.809	158.631
chr1	12999000	13012000	PRAMEF11	775.556	110000	0.107311	0	84.7403	83.2257
chr1	13000000	13010000	PRAMEF4	825.337	55000	0.0624093	0	31.7535	51.5087
chr1	13000000	13014000	PRAMEF27	939.241	-414000	0.0680618	0	78.0831	63.9264
chr1	13011000	13023000	PRAMEF17	979.49	-698000	0.0591072	0	67.81	57.895
chr1	13029000	13041000	PRAMEF19	961.163	-659000	0.0998488	0	114.55	95.9709
chr1	13104000	13128000	PRAMEF5	963.87	-240000	0.144242	0	165.48	139.031
chr1	13106000	13115000	PRAMEF26	346.27	-107000	0.0700374	0	55.0242	24.2518
chr1	13107000	13124000	PRAMEF11	775.556	220000	0.106526	0	122.01	82.6169
chr1	13108000	13128000	PRAMEF6	930.097	107000	0.160481	0	123.39	149.263
chr1	13108000	13129000	PRAMEF15	642.704	-526000	0.102014	0	117.035	65.565
chr1	13110000	13123000	PRAMEF27	939.241	-304000	0.0559652	0	64.2053	52.5647
chr1	13110000	13125000	PRAMEF4	825.337	166000	0.0864142	0	89.8274	71.3208
chr1	13121000	13133000	PRAMEF17	979.49	-587000	0.0727284	0	83.4367	71.2367
chr1	13131000	13144000	PRAMEF18	971.484	102000	0.203722	0	152.606	197.913
chr1	13136000	13145000	PRAMEF19	961.163	-555000	0.0648098	0	74.3522	62.2927
chr1	13137000	13148000	PRAMEF15	642.704	-496000	0.0228884	0	26.2584	14.7105
chr1	13138000	13153000	PRAMEF11	775.556	255000	0.0295534	0	33.8491	22.9203
chr1	13140000	13147000	PRAMEF26	346.27	-73000	0.0645511	0	39.8095	22.3521
chr1	13141000	13153000	PRAMEF4	825.337	199000	0.0203399	0	23.3658	16.7873
chr1	13151000	13164000	HNRNPCL1	565.737	250000	0.0224027	0	25.6591	12.6741
chr1	13165000	13173000	PRAMEF8	772.884	-440000	0.0151728	0	17.4068	11.7268
chr1	13169000	13178000	PRAMEF2	600.398	254000	0.0334254	0	38.284	20.0686
chr1	13170000	13193000	HNRNPCL1	565.737	275000	0.0944302	0	108.156	53.4226
chr1	13171000	13180000	PRAMEF11	775.556	282000	0.0172942	0	19.808	13.4126
chr1	13187000	13193000	PRAMEF2	600.398	271000	0.0237534	0	27.2061	14.2615
chr1	13204000	13216000	PRAMEF15	642.704	-433000	0.0198122	0	22.7293	12.7334
chr1	13325000	13348000	PRAMEF18	971.484	295000	0.259343	0	297.039	251.947
chr1	13326000	13336000	PRAMEF19	961.163	-365000	0.0873639	0	100.227	83.9709
chr1	13342000	13352000	PRAMEF15	642.704	-295000	0.0177391	0	20.351	11.401
chr1	13344000	13385000	PRAMEF6	930.097	350000	0.198611	0	227.48	184.727
chr1	13344000	13357000	PRAMEF17	979.49	-362000	0.0451307	0	51.7756	44.2051
chr1	13349000	13359000	PRAMEF10	742.958	393000	0.0177412	0	20.32	13.181
chr1	13351000	13359000	PRAMEF7	831.491	377000	0.0130921	0	14.995	10.8859
chr1	13354000	13370000	PRAMEF11	775.556	470000	0.120387	0	137.885	93.3666
chr1	13355000	13370000	PRAMEF4	825.337	417000	0.0792051	0	90.7179	65.3709
chr1	13355000	13370000	PRAMEF15	642.704	-276000	0.10004	0	114.77	64.2963
chr1	13356000	13367000	PRAMEF27	939.241	-55000	0.0574046	0	29.2932	53.9168
chr1	13360000	13373000	PRAMEF26	346.27	144000	0.0646439	0	61.4463	22.3842
chr1	13370000	13405000	PRAMEF7	831.491	413000	0.427278	0	489.385	355.278
chr1	13374000	13399000	PRAMEF8	772.884	-218000	0.481202	0	552.053	371.913
chr1	13377000	13391000	PRAMEF1	541.405	527000	0.024125	0	27.6317	13.0614
chr1	13389000	13396000	PRAMEF6	930.097	383000	0.011754	0	13.4625	10.9324
chr1	13400000	13426000	PRAMEF10	742.958	449000	0.343723	0	393.685	255.372
chr1	13401000	13418000	PRAMEF8	772.884	-196000	0.0315716	0	36.2522	24.4012
chr1	13405000	13435000	PRAMEF15	642.704	-217000	0.241493	0	277.049	155.208
chr1	13410000	13432000	PRAMEF4	825.337	473000	0.130635	0	149.623	107.818
chr1	13414000	13424000	HNRNPCL1	565.737	507000	0.0209326	0	23.9753	11.8424
chr1	13415000	13430000	PRAMEF11	775.556	529000	0.123784	0	141.776	96.0014
chr1	13416000	13425000	HNRNPCL2	479.519	234000	0.0219792	0	25.1739	10.5394
chr1	13416000	13426000	PRAMEF6	930.097	410000	0.0318395	0	36.4675	29.6139
chr1	13418000	13423000	PRAMEF5	963.87	58000	0.0194404	0	10.1807	18.7381
chr1	13418000	13430000	PRAMEF26	346.27	204000	0.0769727	0	88.251	26.6533
chr1	13437000	13478000	PRAMEF14	810.955	-217000	0.395813	0	454.119	320.987
chr1	13438000	13475000	PRAMEF1	541.405	598000	0.280065	0	320.774	151.629
chr1	13440000	13458000	PRAMEF2	600.398	532000	0.111757	0	128.002	67.0988
chr1	13460000	13499000	PRAMEF19	961.163	-219000	0.30209	0	346.558	290.358
chr1	13470000	13493000	PRAMEF18	971.484	439000	0.112824	0	129.223	109.607
chr1	13470000	13518000	PRAMEF17	979.49	-219000	0.386689	0	443.623	378.758
chr1	13477000	13482000	PRAMEF20	1159.53	-255000	0.00867765	0	9.95532	10.062
chr1	13486000	13497000	PRAMEF20	1159.53	-246000	0.0204413	0	23.451	23.7024
chr1	13500000	13508000	PRAMEF19	961.163	-192000	0.0172057	0	19.5932	16.5375
chr1	13500000	13530000	PRAMEF20	1159.53	-218000	0.372088	0	426.873	431.449
chr1	13534000	13542000	PRAMEF20	1159.53	-197000	0.0156047	0	17.9301	18.0942
chr1	13605000	13637000	PRAMEF7	831.491	633000	0.459692	0	526.51	382.23
chr1	13609000	13616000	PRAMEF10	742.958	651000	0.0160886	0	18.4272	11.9532
chr1	13620000	13644000	PRAMEF10	742.958	670000	0.323387	0	370.393	240.263
chr1	13621000	13647000	PRAMEF33	1056.5	218000	0.261226	0	299.196	275.984
chr1	13624000	13653000	PRAMEF4	825.337	694000	0.15674	0	179.522	129.363
chr1	13628000	13653000	PRAMEF27	939.241	219000	0.155815	0	178.464	146.348
chr1	13633000	13650000	PRAMEF11	775.556	750000	0.146241	0	167.498	113.418
chr1	13638000	13646000	PRAMEF6	930.097	631000	0.0266259	0	30.4961	24.7647
chr1	13638000	13648000	PRAMEF5	963.87	279000	0.0331262	0	37.9412	31.9293
chr1	13643000	13653000	PRAMEF26	346.27	425000	0.0655341	0	75.0597	22.6925
chr1	13661000	13694000	PRAMEF13	783.67	219000	0.36973	0	423.471	289.746
chr1	13661000	13681000	PRAMEF2	600.398	752000	0.111025	0	127.163	66.6592
chr1	13663000	13686000	PRAMEF1	541.405	818000	0.221594	0	253.803	119.972
chr1	13691000	13706000	PRAMEF18	971.484	660000	0.102468	0	117.362	99.546
chr1	13779000	13788000	PDPN	1124.95	-125000	0.0193152	0	16.7064	21.7286
chr1	13792000	13797000	PDPN	1124.95	-112000	0.0116545	0	9.49254	13.1106
chr1	13812000	13816000	PDPN	1124.95	-93000	0.00960635	0	6.82329	10.8066
chr1	13869000	13873000	PDPN	1124.95	-35000	0.0176287	0	6.46909	19.8314
chr1	14073000	14087000	PRDM2	1023.59	46000	0.0548203	0	25.7813	56.1134
chr1	14107000	14114000	PRDM2	1023.59	80000	0.0196544	0	12.7415	20.118
chr1	14127000	14133000	PRDM2	1023.59	102000	0.0131234	0	9.80876	13.4329
chr1	14137000	14143000	PRDM2	1023.59	109000	0.0121625	0	9.60087	12.4494
chr1	15462000	15475000	FHAD1	954.169	-103000	0.0329125	0	25.2524	31.4041
chr1	15499000	15505000	FHAD1	954.169	-69000	0.0188552	0	11.2337	17.991
chr1	15574000	15579000	TMEM51	1124.28	93000	0.0118198	0	8.47205	13.2888
chr1	15584000	15593000	TMEM51	1124.28	107000	0.0222633	0	16.8468	25.0301
chr1	15595000	15618000	TMEM51	1124.28	126000	0.067921	0	58.4918	76.362
chr1	15626000	15636000	TMEM51	1124.28	148000	0.0206095	0	19.9433	23.1707
chr1	15644000	15667000	CTRC	1016.49	-112000	0.0726647	0	57.1023	73.863
chr1	15646000	15668000	EFHD2	1125.25	-84000	0.0757995	0	48.3681	85.2934
chr1	15646000	15660000	CELA2B	849.02	-148000	0.0300887	0	28.7796	25.5459
chr1	15647000	15660000	CASP9	1108.73	-197000	0.0267172	0	30.5863	29.6221
chr1	15647000	15656000	DNAJC16	1126.26	-199000	0.0187234	0	21.4976	21.0874
chr1	15658000	15665000	CELA2A	884.256	-119000	0.0150556	0	12.7281	13.313
chr1	15665000	15674000	CASP9	1108.73	-177000	0.0158314	0	17.1497	17.5527
chr1	15665000	15673000	DNAJC16	1126.26	-179000	0.0124352	0	13.4342	14.0053
chr1	15668000	15673000	CTRC	1016.49	-93000	0.0123426	0	8.70396	12.5461
chr1	15670000	15675000	EFHD2	1125.25	-61000	0.0175144	0	9.45089	19.7081
chr1	15779000	15785000	CELA2B	849.02	-18000	0.0570406	0	11.8383	48.4286
chr1	15799000	15804000	CELA2A	884.256	16000	0.0520814	0	9.50388	46.0533
chr1	15849000	15855000	TMEM82	1371.18	-215000	0.0108064	0	12.3975	14.8175
chr1	15850000	15858000	SLC25A34	1552.43	-207000	0.0126229	0	14.4814	19.5961
chr1	15851000	15854000	DDI2	1243	-88000	0.00858275	0	6.00613	10.6684
chr1	15856000	15862000	TMEM82	1371.18	-206000	0.00977703	0	11.2166	13.4061
chr1	15898000	15903000	TMEM82	1371.18	-167000	0.00884221	0	9.1697	12.1243
chr1	15912000	15940000	TMEM82	1371.18	-147000	0.0685654	0	62.9615	94.0156
chr1	15912000	15935000	SLC25A34	1552.43	-134000	0.0462733	0	41.5388	71.836
chr1	15928000	15935000	FBLIM1	1379.78	-152000	0.0136421	0	13.4167	18.8232
chr1	15939000	15958000	SLC25A34	1552.43	-115000	0.048167	0	39.0616	74.7757
chr1	15941000	15959000	FBLIM1	1379.78	-137000	0.0350476	0	30.8156	48.3581
chr1	15942000	15952000	TMEM82	1371.18	-120000	0.0262766	0	22.2755	36.03
chr1	15942000	15947000	DNAJC16	1126.26	90000	0.014828	0	10.3007	16.7002
chr1	15942000	15947000	CASP9	1108.73	93000	0.0133652	0	9.39982	14.8183
chr1	15978000	15991000	TMEM82	1371.18	-86000	0.0368969	0	24.5553	50.5923
chr1	15981000	15991000	FBLIM1	1379.78	-95000	0.0226898	0	16.6012	31.3071
chr1	15983000	15989000	SLC25A34	1552.43	-74000	0.0158211	0	9.79323	24.5611
chr1	16005000	16015000	SLC25A34	1552.43	-48000	0.035145	0	16.5475	54.5601
chr1	16006000	16012000	DNAJC16	1126.26	154000	0.0123984	0	12.1125	13.9638
chr1	16006000	16011000	CASP9	1108.73	155000	0.0097432	0	9.52408	10.8026
chr1	16008000	16012000	FBLIM1	1379.78	-73000	0.0112935	0	6.89648	15.5825
chr1	16027000	16036000	DNAJC16	1126.26	176000	0.0157921	0	17.1743	17.786
chr1	16039000	16050000	CASP9	1108.73	193000	0.0223186	0	25.2645	24.7452
chr1	16039000	16051000	DNAJC16	1126.26	191000	0.028166	0	31.7305	31.7223
chr1	16040000	16049000	DDI2	1243	100000	0.0262547	0	19.3582	32.6347
chr1	16042000	16048000	RSC1A1	1245.49	58000	0.0205945	0	10.5929	25.6502
chr1	16045000	16048000	PLEKHM2	1363.91	32000	0.0140473	0	4.76587	19.1593
chr1	16054000	16078000	DDI2	1243	117000	0.06265	0	52.406	77.874
chr1	16054000	16058000	RSC1A1	1245.49	68000	0.0120383	0	7.0109	14.9936
chr1	16055000	16079000	AGMAT	1067.24	145000	0.0492994	0	48.2773	52.6143
chr1	16058000	16070000	CASP9	1108.73	212000	0.0243132	0	27.8472	26.9567
chr1	16058000	16070000	DNAJC16	1126.26	210000	0.0247575	0	28.3561	27.8833
chr1	16060000	16065000	PLEKHM2	1363.91	50000	0.0190336	0	8.84093	25.9602
chr1	16062000	16070000	RSC1A1	1245.49	77000	0.0273506	0	17.1752	34.0649
chr1	16075000	16087000	RSC1A1	1245.49	95000	0.0319739	0	22.7212	39.8232
chr1	16082000	16092000	DDI2	1243	140000	0.0234517	0	21.6418	29.1505
chr1	16083000	16088000	PLEKHM2	1363.91	71000	0.0131304	0	7.93004	17.9087
chr1	16083000	16088000	DNAJC16	1126.26	230000	0.00894837	0	10.249	10.0782
chr1	16104000	16109000	ZBTB17	1506.16	-194000	0.0071971	0	8.28003	10.84
chr1	16104000	16112000	SRARP	1503.31	-221000	0.012805	0	14.6904	19.2499
chr1	16111000	16118000	AGMAT	1067.24	201000	0.0119595	0	13.7546	12.7636
chr1	16113000	16119000	CLCNKA	1670.22	-232000	0.00880799	0	10.1049	14.7113
chr1	16114000	16159000	SRARP	1503.31	-208000	0.0992152	0	111.039	149.151
chr1	16117000	16123000	ZBTB17	1506.16	-179000	0.00935508	0	10.1286	14.0902
chr1	16124000	16133000	ZBTB17	1506.16	-172000	0.0171326	0	18.0752	25.8044
chr1	16126000	16135000	CLCNKB	1574.19	-235000	0.0139692	0	16.026	21.9902
chr1	16134000	16150000	ZBTB17	1506.16	-160000	0.036556	0	36.8889	55.0591
chr1	16139000	16144000	CLCNKB	1574.19	-227000	0.00775993	0	8.90248	12.2156
chr1	16154000	16167000	ZBTB17	1506.16	-138000	0.0334697	0	29.879	50.4107
chr1	16158000	16166000	HSPB7	1579.45	-180000	0.0151438	0	16.3994	23.9189
chr1	16160000	16166000	CLCNKA	1670.22	-183000	0.0122287	0	13.124	20.4245
chr1	16171000	16182000	ZBTB17	1506.16	-125000	0.0288717	0	24.9744	43.4854
chr1	16173000	16178000	HSPB7	1579.45	-167000	0.00975833	0	10.1253	15.4128
chr1	16174000	16178000	CLCNKA	1670.22	-171000	0.00673057	0	7.00545	11.2415
chr1	16209000	16213000	SPEN	1451.51	34000	0.0204154	0	7.1724	29.6331
chr1	16238000	16242000	UQCRHL	1292.58	103000	0.00873939	0	6.61322	11.2964
chr1	16243000	16251000	UQCRHL	1292.58	111000	0.0224343	0	17.6588	28.9982
chr1	16259000	16271000	UQCRHL	1292.58	125000	0.0254337	0	22.3875	32.8752
chr1	16273000	16280000	UQCRHL	1292.58	140000	0.0160435	0	14.7192	20.7375
chr1	16281000	16289000	UQCRHL	1292.58	149000	0.0175644	0	16.9933	22.7035
chr1	16294000	16344000	UQCRHL	1292.58	187000	0.11988	0	131.811	154.955
chr1	16299000	16305000	SPEN	1451.51	125000	0.0150532	0	13.0842	21.8498
chr1	16335000	16346000	SPEN	1451.51	164000	0.0266677	0	27.4513	38.7084
chr1	16345000	16352000	CLCNKB	1574.19	-18000	0.112132	0	23.6886	176.518
chr1	16351000	16362000	UQCRHL	1292.58	224000	0.0190166	0	21.7807	24.5805
chr1	16363000	16385000	UQCRHL	1292.58	242000	0.0395545	0	45.304	51.1275
chr1	16367000	16375000	CLCNKA	1670.22	19000	0.120655	0	26.1352	201.521
chr1	16367000	16372000	HSPB7	1579.45	23000	0.0477562	0	11.4704	75.4285
chr1	16376000	16389000	SRARP	1503.31	50000	0.0513117	0	23.8622	77.1374
chr1	16386000	16392000	UQCRHL	1292.58	254000	0.0099326	0	11.3763	12.8387
chr1	16396000	16415000	EPHA2	1470.61	-73000	0.0714953	0	44.4431	105.142
chr1	16397000	16416000	CPLANE2	1376.77	-160000	0.0400609	0	39.9151	55.1548
chr1	16398000	16412000	FBXO42	1341.1	-267000	0.0277809	0	31.8713	37.257
chr1	16400000	16413000	SZRD1	1239.95	-285000	0.0352393	0	40.4278	43.6951
chr1	16404000	16411000	ARHGEF19	1321.15	-129000	0.0158874	0	14.0158	20.9897
chr1	16477000	16487000	FAM131C	1529.96	80000	0.0273967	0	17.5356	41.9158
chr1	16478000	16487000	FBXO42	1341.1	-196000	0.0149848	0	17.1809	20.0961
chr1	16479000	16485000	SZRD1	1239.95	-209000	0.0121083	0	13.8911	15.0138
chr1	16488000	16493000	FAM131C	1529.96	88000	0.012041	0	8.2902	18.4222
chr1	16496000	16526000	FAM131C	1529.96	113000	0.090571	0	71.0589	138.57
chr1	16511000	16517000	FBXO42	1341.1	-164000	0.0106509	0	10.9066	14.2839
chr1	16511000	16548000	SZRD1	1239.95	-155000	0.0953359	0	96.8534	118.212
chr1	16524000	16538000	FBXO42	1341.1	-143000	0.0323712	0	30.2165	43.413
chr1	16531000	16535000	FAM131C	1529.96	132000	0.00768747	0	6.84103	11.7615
chr1	16539000	16550000	FBXO42	1341.1	-132000	0.0248122	0	22.0269	33.2757
chr1	16551000	16599000	FBXO42	1341.1	-102000	0.171397	0	130.123	229.861
chr1	16554000	16583000	SZRD1	1239.95	-118000	0.0922105	0	78.774	114.337
chr1	16562000	16578000	FAM131C	1529.96	171000	0.0339206	0	35.6267	51.8971
chr1	16569000	16576000	NECAP2	989.385	-191000	0.0106995	0	12.2068	10.586
chr1	16588000	16596000	SZRD1	1239.95	-100000	0.0216232	0	16.2257	26.8118
chr1	16605000	16608000	FBXO42	1341.1	-69000	0.00836947	0	5.03624	11.2243
chr1	16627000	16630000	FBXO42	1341.1	-47000	0.0109221	0	4.99027	14.6477
chr1	16674000	16680000	ARHGEF19	1321.15	137000	0.0109899	0	9.87352	14.5193
chr1	16674000	16700000	CPLANE2	1376.77	113000	0.0794229	0	66.805	109.347
chr1	16676000	16681000	EPHA2	1470.61	193000	0.00728929	0	8.26766	10.7197
chr1	16681000	16696000	ARHGEF19	1321.15	151000	0.0366706	0	35.3083	48.4474
chr1	16687000	16693000	FAM131C	1529.96	288000	0.0108812	0	12.4629	16.6478
chr1	16689000	16698000	EPHA2	1470.61	209000	0.0144988	0	16.6062	21.322
chr1	16691000	16696000	NECAP2	989.385	-72000	0.0152403	0	9.22306	15.0785
chr1	16721000	16725000	NECAP2	989.385	-43000	0.0155943	0	6.39766	15.4288
chr1	16814000	16831000	CROCC	378.88	-425000	0.235785	0	270.502	89.3343
chr1	16823000	16828000	NECAP2	989.385	57000	0.0194388	0	9.93441	19.2324
chr1	16824000	16829000	SPATA21	912.704	60000	0.0180311	0	9.68571	16.4571
chr1	17280000	17293000	ATP13A2	930.533	-45000	0.0539921	0	24.829	50.2414
chr1	17283000	17301000	SDHB	681.008	-90000	0.0699038	0	47.9626	47.605
chr1	17296000	17299000	ATP13A2	930.533	-37000	0.012358	1e-12	4.68828	11.4996
chr1	17302000	17307000	ATP13A2	930.533	-30000	0.0261513	0	8.39632	24.3346
chr1	17305000	17310000	SDHB	681.008	-72000	0.0155482	0	9.40642	10.5885
chr1	17336000	17340000	MFAP2	929.408	28000	0.022044	0	6.63238	20.4879
chr1	17337000	17342000	SDHB	681.008	-40000	0.0224401	0	8.7108	15.2819
chr1	17338000	17348000	CROCC	378.88	92000	0.0307482	0	21.8407	11.6499
chr1	17369000	17381000	MFAP2	929.408	62000	0.0387749	0	22.0741	36.0377
chr1	17386000	17396000	PADI1	908.004	-140000	0.0206267	0	18.2456	18.7291
chr1	17391000	17399000	PADI3	948.079	-178000	0.0138653	0	15.0575	13.1454
chr1	17400000	17407000	PADI3	948.079	-169000	0.0144603	0	15.0742	13.7095
chr1	17416000	17427000	PADI3	948.079	-148000	0.0207131	0	20.3694	19.6376
chr1	17443000	17452000	PADI3	948.079	-126000	0.0194959	0	17.0052	18.4836
chr1	17464000	17468000	PADI1	908.004	-63000	0.0117555	0	6.51076	10.6741
chr1	17550000	17575000	PADI2	1031.88	114000	0.0601717	0	48.7592	62.0899
chr1	17559000	17573000	SDHB	681.008	180000	0.0289447	0	32.0591	19.7116
chr1	17656000	17670000	PADI2	1031.88	219000	0.022179	0	25.4028	22.886
chr1	17744000	17752000	SDHB	681.008	365000	0.0182631	0	20.9177	12.4373
chr1	17895000	17898000	ARHGEF10L	1215.03	28000	0.0158496	0	4.70675	19.2577
chr1	17914000	17944000	ARHGEF10L	1215.03	52000	0.110297	0	58.8725	134.014
chr1	17920000	17927000	RCC2	950.236	154000	0.0130745	0	12.8423	12.4239
chr1	17931000	17937000	RCC2	950.236	164000	0.0117538	0	12.0809	11.1689
chr1	17941000	17952000	RCC2	950.236	179000	0.0261432	0	28.5886	24.8422
chr1	17971000	17978000	RCC2	950.236	205000	0.0105626	0	12.0979	10.0369
chr1	18928000	18934000	TAS1R2	948.804	-252000	0.0110518	0	12.679	10.486
chr1	19131000	19138000	PAX7	1033.71	175000	0.0125045	0	13.5396	12.926
chr1	19228000	19234000	UBR4	1162.65	-303000	0.00962345	0	11.0404	11.1887
chr1	19389000	19458000	ALDH4A1	1239.59	209000	0.17254	0	192.128	213.878
chr1	19397000	19417000	IFFO2	1057.04	116000	0.0504591	0	42.9433	53.3374
chr1	19420000	19432000	IFFO2	1057.04	142000	0.0250571	0	23.1933	26.4864
chr1	19436000	19441000	MRTO4	1196.19	-138000	0.00906493	0	7.93721	10.8434
chr1	19436000	19441000	EMC1	1196.19	-138000	0.00906493	0	7.93721	10.8434
chr1	19594000	19600000	AKR7A3	1092.37	-14000	0.0585119	0	10.2461	63.9166
chr1	19637000	19644000	MICOS10	1253.03	-281000	0.0111025	0	12.7372	13.9118
chr1	19637000	19642000	CAPZB	1314.88	-169000	0.00991368	0	10.3054	13.0353
chr1	19655000	19737000	NBL1	1391.73	-299000	0.171553	0	196.812	238.756
chr1	19661000	19672000	HTR6	1218.08	-323000	0.0181986	0	20.8781	22.1672
chr1	19692000	19707000	MICOS10	1253.03	-220000	0.0244976	0	28.1045	30.6963
chr1	19699000	19703000	CAPZB	1314.88	-110000	0.00809331	0	6.40566	10.6418
chr1	19712000	19744000	MICOS10	1253.03	-181000	0.0661234	0	74.1533	82.8548
chr1	19713000	19718000	HTR6	1218.08	-272000	0.00925575	0	10.6185	11.2742
chr1	19716000	19721000	CAPZB	1314.88	-90000	0.01161	0	8.1601	15.2658
chr1	19746000	19792000	MICOS10	1253.03	-142000	0.102031	0	98.646	127.848
chr1	19749000	19759000	NBL1	1391.73	-215000	0.0164596	0	18.883	22.9073
chr1	19754000	19759000	CAPZB	1314.88	-52000	0.0181292	0	8.80448	23.8378
chr1	19761000	19769000	NBL1	1391.73	-204000	0.0136314	0	15.6385	18.9713
chr1	19762000	19768000	HTR6	1218.08	-222000	0.0100757	0	11.5592	12.273
chr1	19766000	19771000	SLC66A1	1224.15	125000	0.00929921	0	8.13175	11.3836
chr1	19766000	19771000	AKR7A2	1224.15	125000	0.00929921	0	8.13175	11.3836
chr1	19771000	19773000	CAPZB	1314.88	-37000	0.00813206	1.3e-11	3.05152	10.6927
chr1	19779000	19784000	NBL1	1391.73	-187000	0.00731301	0	8.05535	10.1777
chr1	19793000	19799000	NBL1	1391.73	-172000	0.01043	0	11.0092	14.5157
chr1	19800000	19805000	MICOS10	1253.03	-118000	0.00991233	0	8.3427	12.4205
chr1	19808000	19816000	SLC66A1	1224.15	172000	0.0151062	0	16.0893	18.4922
chr1	19808000	19816000	AKR7A2	1224.15	172000	0.0151062	0	16.0893	18.4922
chr1	19808000	19822000	NBL1	1391.73	-152000	0.0277941	0	27.5053	38.6819
chr1	19808000	19816000	MICOS10	1253.03	-108000	0.0251303	0	19.8763	31.489
chr1	19819000	19825000	MICOS10	1253.03	-99000	0.0153602	0	11.5028	19.2469
chr1	19917000	19929000	CAPZB	1314.88	110000	0.0346732	0	26.9257	45.5912
chr1	19921000	19928000	AKR7A2	1224.15	284000	0.0126668	0	14.5079	15.506
chr1	19921000	19928000	SLC66A1	1224.15	284000	0.0126668	0	14.5079	15.506
chr1	19934000	19939000	CAPZB	1314.88	121000	0.00984336	0	8.41424	12.9429
chr1	19944000	19950000	CAPZB	1314.88	134000	0.0111212	0	9.96439	14.6231
chr1	19967000	19982000	CAPZB	1314.88	158000	0.0301976	0	30.4695	39.7064
chr1	19973000	19980000	AKR7A2	1224.15	334000	0.0116917	0	13.3911	14.3123
chr1	19973000	19980000	SLC66A1	1224.15	334000	0.0116917	0	13.3911	14.3123
chr1	19975000	19985000	EMC1	1196.19	401000	0.018855	0	21.5956	22.5542
chr1	19975000	19985000	MRTO4	1196.19	401000	0.018855	0	21.5956	22.5542
chr1	19981000	19989000	AKR7A2	1224.15	344000	0.0119755	0	13.7162	14.6598
chr1	19981000	19989000	SLC66A1	1224.15	344000	0.0119755	0	13.7162	14.6598
chr1	20029000	20031000	HTR6	1218.08	36000	0.0087353	2.7e-11	3.19359	10.6403
chr1	20247000	20254000	UBXN10	1184.44	-261000	0.0107009	0	12.2765	12.6747
chr1	20247000	20254000	PLA2G2C	1184.44	-261000	0.0107009	0	12.2765	12.6747
chr1	20247000	20252000	PLA2G2F	1168.81	-216000	0.00938985	0	10.7724	10.975
chr1	20298000	20310000	PLA2G2F	1168.81	-158000	0.0257894	0	26.0813	30.143
chr1	20408000	20419000	PLA2G2E	1092.34	156000	0.019039	0	19.3482	20.797
chr1	20426000	20431000	PLA2G2A	1074.19	119000	0.00952545	0	8.05272	10.2321
chr1	20462000	20511000	PLA2G2E	1092.34	230000	0.096819	0	110.892	105.759
chr1	20463000	20488000	PLA2G2A	1074.19	159000	0.065979	0	68.9413	70.8738
chr1	20470000	20479000	OTUD3	857.783	263000	0.0171537	0	19.647	14.7141
chr1	20494000	20500000	PLA2G2A	1074.19	187000	0.00979462	0	11.0185	10.5212
chr1	20495000	20502000	CAMK2N1	1250.49	-312000	0.0101256	0	11.6165	12.662
chr1	20512000	20530000	PLA2G2E	1092.34	268000	0.034324	0	39.3131	37.4933
chr1	20512000	20521000	MUL1	1067.25	-314000	0.0141298	0	16.2103	15.08
chr1	20517000	20527000	PLA2G2A	1074.19	213000	0.0167782	0	19.217	18.023
chr1	20521000	20563000	CAMK2N1	1250.49	-269000	0.0962221	0	110.39	120.325
chr1	20535000	20545000	PLA2G2E	1092.34	291000	0.0163799	0	18.7608	17.8923
chr1	20538000	20551000	MUL1	1067.25	-290000	0.0236853	0	27.1726	25.2781
chr1	20565000	20576000	CAMK2N1	1250.49	-239000	0.0197446	0	22.6517	24.6903
chr1	20601000	20608000	CAMK2N1	1250.49	-205000	0.010441	0	11.9783	13.0563
chr1	20687000	20692000	MUL1	1067.25	-142000	0.00946537	0	8.70154	10.1019
chr1	20809000	20829000	PLA2G2E	1092.34	566000	0.0325397	0	37.2695	35.5443
chr1	20819000	20827000	PLA2G2C	1184.44	307000	0.0128497	0	14.7174	15.2197
chr1	20819000	20827000	UBXN10	1184.44	307000	0.0128497	0	14.7174	15.2197
chr1	20825000	20861000	PINK1	1056.63	-109000	0.117543	0	95.107	124.199
chr1	20831000	20839000	DDOST	983.968	-150000	0.0148633	0	14.557	14.625
chr1	20849000	20856000	DDOST	983.968	-133000	0.015588	0	13.9276	15.338
chr1	20875000	20885000	PINK1	1056.63	-78000	0.0330833	0	21.1244	34.9567
chr1	20897000	20904000	PINK1	1056.63	-57000	0.0260032	0	13.4122	27.4757
chr1	20947000	20953000	MUL1	1067.25	113000	0.0148392	0	12.0176	15.8371
chr1	20956000	20969000	MUL1	1067.25	129000	0.0324774	0	28.197	34.6614
chr1	20956000	20969000	FAM43B	1065.66	77000	0.0484383	0	31.3083	51.6189
chr1	20972000	20980000	MUL1	1067.25	138000	0.0157872	0	14.3521	16.8489
chr1	20981000	20988000	MUL1	1067.25	148000	0.0184672	0	17.7658	19.7091
chr1	21057000	21064000	HP1BP3	995.287	-51000	0.0244053	0	11.5681	24.2903
chr1	21285000	21292000	EIF4G3	1231.48	-213000	0.0108344	0	12.4296	13.3424
chr1	21301000	21318000	EIF4G3	1231.48	-191000	0.0407464	0	45.907	50.1784
chr1	21327000	21333000	EIF4G3	1231.48	-172000	0.0110188	0	11.502	13.5694
chr1	21338000	21352000	EIF4G3	1231.48	-159000	0.0254533	0	25.4196	31.3453
chr1	21353000	21374000	EIF4G3	1231.48	-137000	0.0480455	0	43.033	59.1671
chr1	21383000	21390000	EIF4G3	1231.48	-115000	0.0162262	0	13.3208	19.9822
chr1	21494000	21511000	HP1BP3	995.287	388000	0.027315	0	31.2853	27.1863
chr1	21512000	21521000	HP1BP3	995.287	400000	0.0162557	0	18.6186	16.1791
chr1	21892000	21912000	ALPL	1428.35	63000	0.0894743	0	49.3726	127.801
chr1	21897000	21905000	NBPF3	797.89	132000	0.0175075	0	15.6165	13.9691
chr1	21966000	21994000	ALPL	1428.35	145000	0.0640525	0	59.6947	91.4893
chr1	21973000	21986000	NBPF3	797.89	208000	0.025952	0	29.7242	20.7069
chr1	22064000	22070000	CELA3B	1329.7	-235000	0.00891116	0	10.2232	11.8492
chr1	22108000	22113000	HSPG2	1123.26	-152000	0.00942696	0	9.28501	10.5889
chr1	22189000	22199000	CELA3B	1329.7	-108000	0.024153	0	18.9979	32.1164
chr1	22194000	22198000	USP48	1239.13	85000	0.00978705	0	6.49522	12.1274
chr1	22195000	22200000	HSPG2	1123.26	-65000	0.0152678	0	8.51595	17.1496
chr1	22221000	22244000	HSPG2	1123.26	-22000	0.149461	0	43.6753	167.883
chr1	22225000	22230000	USP48	1239.13	117000	0.0109366	0	8.99841	13.5518
chr1	22280000	22296000	USP48	1239.13	176000	0.0350094	0	37.9486	43.3811
chr1	22281000	22286000	RAP1GAP	1368.12	285000	0.0080358	0	9.20384	10.9939
chr1	22288000	22300000	LDLRAD2	1074.01	151000	0.0200277	0	19.5484	21.51
chr1	22298000	22308000	CELA3A	1287.98	-22000	0.214738	0	52.068	276.577
chr1	22302000	22309000	LDLRAD2	1074.01	164000	0.0123309	0	12.6581	13.2435
chr1	22325000	22334000	CELA3B	1329.7	23000	0.203703	0	50.522	270.865
chr1	22348000	22355000	USP48	1239.13	239000	0.0129225	0	14.8008	16.0126
chr1	22433000	22440000	C1QC	1411.71	-532000	0.0115226	0	13.2191	16.2665
chr1	22732000	22762000	C1QA	1302.05	-211000	0.0814724	0	93.4648	106.081
chr1	22733000	22778000	C1QC	1411.71	-221000	0.145914	0	167.382	205.988
chr1	22742000	22756000	C1QB	1203.12	-230000	0.0265808	0	30.4944	31.9799
chr1	22782000	22789000	C1QC	1411.71	-182000	0.0126525	0	13.6141	17.8617
chr1	22791000	22798000	C1QC	1411.71	-173000	0.0121502	0	12.882	17.1526
chr1	22817000	22820000	ZBTB40	1131.37	37000	0.0130637	0	4.91797	14.7798
chr1	22825000	22830000	C1QA	1302.05	-132000	0.00977733	0	8.74262	12.7306
chr1	22825000	22829000	ZBTB40	1131.37	45000	0.0153275	0	6.80244	17.341
chr1	22851000	22861000	C1QC	1411.71	-112000	0.0271734	0	21.9327	38.361
chr1	22905000	22910000	ZBTB40	1131.37	128000	0.010148	0	8.87594	11.4811
chr1	23146000	23155000	EPHB2	993.264	112000	0.0230299	0	18.3158	22.8747
chr1	23174000	23180000	EPHB2	993.264	137000	0.012721	0	11.4557	12.6353
chr1	23183000	23229000	EPHB2	993.264	176000	0.107887	0	111.885	107.16
chr1	23233000	23244000	EPHB2	993.264	200000	0.0170706	0	19.6269	16.9556
chr1	23247000	23260000	EPHB2	993.264	212000	0.028026	0	32.0996	27.8372
chr1	23419000	23434000	LUZP1	1109.81	-65000	0.0489976	0	27.9316	54.3778
chr1	23426000	23431000	KDM1A	914.659	79000	0.0136497	0	8.77648	12.4848
chr1	23485000	23495000	KDM1A	914.659	138000	0.0195193	0	18.1127	17.8535
chr1	23498000	23506000	KDM1A	914.659	154000	0.0159078	0	15.5411	14.5502
chr1	23504000	23515000	LACTBL1	1073.77	209000	0.0210005	0	24.053	22.5497
chr1	23509000	23516000	KDM1A	914.659	163000	0.0162652	0	16.6955	14.8771
chr1	23513000	23519000	TEX46	902.305	170000	0.0120198	0	12.9027	10.8455
chr1	23600000	23606000	LACTBL1	1073.77	303000	0.0107869	0	12.3548	11.5826
chr1	23665000	23672000	KDM1A	914.659	319000	0.0136009	0	15.5778	12.4402
chr1	23668000	23671000	ZNF436	1271.5	-23000	0.0185082	0	4.8089	23.5332
chr1	23668000	23675000	ASAP3	1240.47	-138000	0.0143458	0	12.584	17.7956
chr1	23671000	23679000	E2F2	1363.13	-179000	0.0126547	0	13.6935	17.25
chr1	23690000	23699000	ASAP3	1240.47	-114000	0.0199676	0	16.3468	24.7693
chr1	23694000	23697000	HNRNPR	1182.1	21000	0.0207827	0	4.99029	24.5671
chr1	23694000	23698000	TCEA3	1271.86	-53000	0.0139235	0	6.71801	17.7087
chr1	23720000	23724000	ASAP3	1240.47	-87000	0.00982526	0	6.79156	12.188
chr1	23725000	23732000	KDM1A	914.659	379000	0.0117753	0	13.4869	10.7704
chr1	23728000	23735000	HNRNPR	1182.1	58000	0.0262368	0	13.7428	31.0144
chr1	23729000	23734000	ASAP3	1240.47	-77000	0.0131032	0	8.32904	16.2541
chr1	23729000	23735000	ZNF436	1271.5	34000	0.0303236	0	10.3978	38.5564
chr1	23744000	23753000	ASAP3	1240.47	-58000	0.0291577	0	15.5391	36.1693
chr1	23746000	23750000	HNRNPR	1182.1	76000	0.0110095	0	6.76508	13.0142
chr1	23746000	23752000	ZNF436	1271.5	50000	0.0215309	0	10.2749	27.3765
chr1	23797000	23801000	ZNF436	1271.5	101000	0.00972024	0	7.26408	12.3593
chr1	23806000	23813000	HNRNPR	1182.1	136000	0.0161008	0	14.4765	19.0327
chr1	23806000	23813000	TCEA3	1271.86	55000	0.0240573	0	12.299	30.5974
chr1	23806000	23813000	ZNF436	1271.5	110000	0.0169831	0	13.4449	21.594
chr1	23812000	23823000	RPL11	949.465	-199000	0.0169129	0	19.4221	16.0582
chr1	23855000	23860000	ZNF436	1271.5	160000	0.00879228	0	8.94184	11.1794
chr1	23863000	23869000	ZNF436	1271.5	167000	0.011248	0	11.6805	14.3018
chr1	23881000	23891000	ELOA	1226.63	-180000	0.0176708	0	19.109	21.6756
chr1	23959000	23968000	ID3	1247.04	74000	0.0321231	0	19.8292	40.0589
chr1	23959000	23966000	E2F2	1363.13	101000	0.0160422	0	12.07	21.8676
chr1	23959000	23964000	ASAP3	1240.47	149000	0.00947373	0	9.11787	11.7519
chr1	24068000	24074000	ID3	1247.04	184000	0.0106924	0	11.8669	13.3338
chr1	24070000	24074000	RPL11	949.465	51000	0.0139456	0	6.7678	13.2409
chr1	24078000	24085000	ID3	1247.04	192000	0.0113216	0	12.8466	14.1185
chr1	24094000	24110000	CNR2	1283.24	-130000	0.0315062	0	27.9492	40.4301
chr1	24101000	24107000	FUCA1	1315.97	-87000	0.013929	0	9.72494	18.3301
chr1	24109000	24115000	FUCA1	1315.97	-79000	0.0141426	0	9.27342	18.6112
chr1	24118000	24125000	CNR2	1283.24	-115000	0.0147034	0	12.2158	18.868
chr1	24125000	24130000	SRSF10	1349.26	-179000	0.00861329	0	9.38867	11.6216
chr1	24126000	24132000	FUCA1	1315.97	-63000	0.0187809	0	10.4069	24.7151
chr1	24133000	24138000	FUCA1	1315.97	-57000	0.0183393	0	9.46925	24.134
chr1	24143000	24149000	CNR2	1283.24	-90000	0.0160176	0	11.2833	20.5545
chr1	24149000	24153000	SRSF10	1349.26	-155000	0.00744871	0	7.39332	10.0503
chr1	24149000	24155000	FUCA1	1315.97	-40000	0.0257065	0	10.2887	33.829
chr1	24191000	24197000	PITHD1	1310.55	86000	0.0145407	0	9.88619	19.0564
chr1	24191000	24196000	GALE	1449.32	64000	0.0165042	0	9.24052	23.9198
chr1	24191000	24196000	HMGCL	1252.9	40000	0.0251322	0	9.69124	31.4881
chr1	24237000	24251000	PITHD1	1310.55	135000	0.028608	0	25.9206	37.4923
chr1	24240000	24249000	LYPLA2	1385.69	125000	0.0173512	0	14.965	24.0434
chr1	24248000	24254000	MYOM3	1202.8	-184000	0.0100014	0	10.8671	12.0297
chr1	24301000	24308000	MYOM3	1202.8	-131000	0.0162897	0	14.5145	19.5933
chr1	24302000	24308000	GALE	1449.32	175000	0.00982485	0	10.6372	14.2393
chr1	24303000	24305000	PNRC2	1274.87	15000	0.0180869	0	3.20159	23.0584
chr1	24327000	24332000	HMGCL	1252.9	177000	0.00940031	0	10.1701	11.7776
chr1	24338000	24345000	PNRC2	1274.87	53000	0.029521	0	14.5707	37.6355
chr1	24339000	24345000	SRSF10	1349.26	31000	0.0356314	0	11.9374	48.076
chr1	24346000	24357000	FUCA1	1315.97	151000	0.0253671	0	24.9638	33.3823
chr1	24348000	24352000	CNR2	1283.24	108000	0.00945872	0	7.12056	12.1378
chr1	24348000	24355000	SRSF10	1349.26	40000	0.0287604	0	11.7998	38.8052
chr1	24352000	24366000	PNRC2	1274.87	67000	0.0513335	0	30.4405	65.4436
chr1	24388000	24395000	SRSF10	1349.26	83000	0.0208072	0	13.614	28.0743
chr1	24390000	24407000	MYOM3	1202.8	-40000	0.104218	0	39.5124	125.353
chr1	24390000	24395000	HMGCL	1252.9	238000	0.00889118	0	10.1835	11.1397
chr1	24391000	24396000	GALE	1449.32	264000	0.0072676	0	8.32398	10.5331
chr1	24396000	24405000	PNRC2	1274.87	112000	0.0215896	0	17.2626	27.5239
chr1	24402000	24409000	SRSF10	1349.26	97000	0.021974	0	15.9991	29.6486
chr1	24413000	24417000	SRSF10	1349.26	106000	0.00947116	0	7.12661	12.7791
chr1	24426000	24439000	PNRC2	1274.87	141000	0.0332684	0	31.355	42.4129
chr1	24440000	24451000	PNRC2	1274.87	161000	0.0254942	0	25.5515	32.5018
chr1	24472000	24477000	PNRC2	1274.87	187000	0.00817841	0	9.16713	10.4264
chr1	24511000	24536000	NIPAL3	1186.25	-208000	0.043453	0	49.8509	51.5463
chr1	24523000	24529000	GRHL3	1065.73	-117000	0.01258	0	10.558	13.4069
chr1	24524000	24538000	STPG1	1217.29	-207000	0.0281477	0	32.2921	34.2639
chr1	24701000	24747000	IFNLR1	1201.64	203000	0.0947682	0	108.332	113.877
chr1	24710000	24726000	IL22RA1	1227.75	242000	0.0274561	0	31.447	33.7093
chr1	24731000	24737000	IL22RA1	1227.75	262000	0.00954135	0	10.9282	11.7144
chr1	24736000	24743000	SRRM1	1178.64	-229000	0.0122066	0	14.0039	14.3872
chr1	24827000	24832000	SRRM1	1178.64	-138000	0.0108425	0	9.43218	12.7795
chr1	24866000	24872000	SRRM1	1178.64	-98000	0.0157586	0	11.7852	18.5737
chr1	24906000	24911000	NIPAL3	1186.25	166000	0.00877071	0	8.98002	10.4043
chr1	24908000	24913000	STPG1	1217.29	167000	0.00834575	0	8.69294	10.1592
chr1	24952000	24969000	NCMAP	1183.93	77000	0.0522623	0	32.2763	61.8752
chr1	24955000	24962000	NIPAL3	1186.25	212000	0.0104228	0	11.9377	12.364
chr1	24961000	24975000	STPG1	1217.29	225000	0.0261002	0	29.894	31.7715
chr1	24962000	24973000	RCAN3	1005.72	139000	0.0239156	0	21.5472	24.0525
chr1	24963000	24971000	NIPAL3	1186.25	223000	0.0144246	0	16.5213	17.1112
chr1	24967000	24972000	CLIC4	1238.05	-100000	0.0127603	0	9.64377	15.7979
chr1	25010000	25029000	CLIC4	1238.05	-50000	0.0870023	0	40.8397	107.714
chr1	25068000	25075000	SRRM1	1178.64	99000	0.0187198	0	13.8885	22.0639
chr1	25118000	25124000	CLIC4	1238.05	47000	0.0238071	0	10.5891	29.4745
chr1	25130000	25136000	CLIC4	1238.05	57000	0.0202848	0	10.6837	25.1136
chr1	25142000	25173000	SRRM1	1178.64	183000	0.064251	0	71.5273	75.7287
chr1	25149000	25160000	CLIC4	1238.05	79000	0.038853	0	24.9412	48.102
chr1	25162000	25166000	CLIC4	1238.05	89000	0.00961268	0	6.70117	11.901
chr1	25169000	25178000	SYF2	998.665	-386000	0.0138894	0	15.9344	13.8708
chr1	25378000	25383000	RUNX3	1082.7	120000	0.0101166	0	8.60571	10.9532
chr1	25420000	25433000	RUNX3	1082.7	170000	0.0308128	0	32.2111	33.3609
chr1	25446000	25452000	RUNX3	1082.7	189000	0.00988653	0	11.1353	10.7041
chr1	25472000	25478000	RUNX3	1082.7	217000	0.0107605	0	12.3246	11.6504
chr1	25520000	25535000	RUNX3	1082.7	273000	0.026669	0	30.5454	28.8745
chr1	25563000	25577000	TMEM50A	1460.38	-90000	0.0419345	0	29.8548	61.2402
chr1	25587000	25597000	TMEM50A	1460.38	-69000	0.280974	0	166.629	410.328
chr1	25590000	25611000	RHCE	1318.79	-146000	0.237507	0	223.662	313.222
chr1	25594000	25603000	MACO1	1358.11	-155000	0.0164467	0	16.4469	22.3364
chr1	25658000	25672000	RSRP1	1146.63	87000	0.0477121	0	32.8538	54.7082
chr1	25660000	25667000	SYF2	998.665	102000	0.0186314	0	14.0138	18.6065
chr1	25661000	25664000	RHD	1241.17	61000	0.00923806	0	5.02474	11.466
chr1	25674000	25679000	LDLRAP1	1442.57	-193000	0.00747001	0	8.4861	10.776
chr1	25728000	25759000	RHD	1241.17	146000	0.276118	0	263.223	342.71
chr1	25756000	25763000	SYF2	998.665	198000	0.0130874	0	15.0901	13.0699
chr1	25757000	25762000	MTFR1L	1469.94	-383000	0.00788336	0	9.04409	11.5881
chr1	25794000	25796000	MACO1	1358.11	35000	0.00849336	2e-12	3.05008	11.5349
chr1	25800000	25805000	MACO1	1358.11	43000	0.0196514	0	8.24974	26.6887
chr1	25800000	25805000	MTFR1L	1469.94	-343000	0.00729111	0	8.36463	10.7175
chr1	25808000	25813000	MACO1	1358.11	51000	0.0192546	0	9.26448	26.1498
chr1	25818000	25821000	MACO1	1358.11	61000	0.00928223	0	4.99789	12.6063
chr1	25819000	25824000	SELENON	1603.58	-301000	0.00738144	0	8.46826	11.8367
chr1	25825000	25833000	MTFR1L	1469.94	-313000	0.0133113	0	15.2712	19.5669
chr1	25825000	25834000	SELENON	1603.58	-294000	0.0166895	0	19.1469	26.763
chr1	25826000	25831000	MACO1	1358.11	71000	0.0142389	0	8.41176	19.338
chr1	25842000	25847000	SELENON	1603.58	-281000	0.00790107	0	9.0644	12.67
chr1	25855000	25861000	SELENON	1603.58	-266000	0.00883489	0	10.1357	14.1674
chr1	25864000	25885000	SELENON	1603.58	-254000	0.0382168	0	43.8437	61.2836
chr1	25866000	25873000	MTFR1L	1469.94	-274000	0.0106263	0	12.1909	15.6201
chr1	25867000	25872000	MACO1	1358.11	109000	0.0107085	0	8.39411	14.5433
chr1	25910000	25915000	SELENON	1603.58	-212000	0.00802209	0	9.20323	12.864
chr1	25920000	25951000	SELENON	1603.58	-183000	0.0846052	0	93.7396	135.671
chr1	25935000	25948000	MTFR1L	1469.94	-200000	0.0228582	0	26.2237	33.6003
chr1	25941000	25945000	LDLRAP1	1442.57	70000	0.011172	0	6.68586	16.1165
chr1	26009000	26033000	MAN1C1	1673.95	77000	0.0787783	0	48.781	131.871
chr1	26016000	26030000	SELENON	1603.58	-99000	0.0307894	0	23.3657	49.3731
chr1	26017000	26026000	LDLRAP1	1442.57	149000	0.01836	0	17.786	26.4857
chr1	26051000	26083000	MAN1C1	1673.95	126000	0.0961953	0	81.1365	161.026
chr1	26062000	26077000	LDLRAP1	1442.57	196000	0.0266421	0	30.4801	38.4332
chr1	26084000	26092000	MAN1C1	1673.95	143000	0.0160939	0	15.125	26.9403
chr1	26095000	26103000	MAN1C1	1673.95	153000	0.0185534	0	18.1277	31.0574
chr1	26101000	26136000	LDLRAP1	1442.57	251000	0.0677637	0	77.6134	97.7541
chr1	26106000	26140000	MAN1C1	1673.95	181000	0.0894857	0	97.0494	149.795
chr1	26108000	26114000	MACO1	1358.11	352000	0.0098657	0	11.2997	13.3987
chr1	26131000	26139000	MACO1	1358.11	378000	0.0110535	0	12.6602	15.0119
chr1	26138000	26163000	PAFAH2	1476.97	-176000	0.0470864	0	49.6447	69.5451
chr1	26138000	26149000	LDLRAP1	1442.57	273000	0.0185305	0	21.2239	26.7316
chr1	26143000	26149000	MAN1C1	1673.95	199000	0.0107198	0	12.3263	17.9445
chr1	26212000	26244000	PAFAH2	1476.97	-91000	0.124682	0	90.3765	184.152
chr1	26230000	26234000	EXTL1	1458.92	-113000	0.00894809	0	7.31944	13.0546
chr1	26230000	26235000	PDIK1L	1579.76	-204000	0.00741145	0	8.50269	11.7083
chr1	26309000	26327000	AUNIP	1116.62	124000	0.0376629	0	33.1821	42.0553
chr1	26314000	26334000	STMN1	1461.76	89000	0.0735658	0	50.7501	107.536
chr1	26315000	26328000	PAQR7	1196.3	114000	0.0281037	0	23.3786	33.6206
chr1	26320000	26331000	MTFR1L	1469.94	175000	0.0217528	0	23.6973	31.9754
chr1	26322000	26327000	ZNF593	1521.39	-169000	0.00920617	0	9.56057	14.0062
chr1	26322000	26327000	C1orf232	1545.73	-168000	0.0091093	0	9.46295	14.0806
chr1	26322000	26327000	ZNF593OS	1483.67	-173000	0.0085606	0	8.94921	12.7011
chr1	26331000	26336000	PAQR7	1196.3	129000	0.0099623	0	8.81121	11.9179
chr1	26337000	26342000	AUNIP	1116.62	150000	0.0100053	0	9.74708	11.1722
chr1	26339000	26346000	STMN1	1461.76	106000	0.0161273	0	12.2237	23.5742
chr1	26341000	26377000	FAM110D	1610.51	-134000	0.0870325	0	74.3149	140.167
chr1	26345000	26349000	ZNF593	1521.39	-147000	0.00701544	0	6.67985	10.6733
chr1	26346000	26351000	C1orf232	1545.73	-146000	0.00886719	0	8.31067	13.7063
chr1	26347000	26352000	PDIK1L	1579.76	-87000	0.0126622	0	8.71321	20.0033
chr1	26347000	26352000	STMN1	1461.76	113000	0.0108826	0	8.91326	15.9078
chr1	26347000	26350000	TRIM63	1505.81	-42000	0.0114299	0	4.83119	17.2113
chr1	26351000	26356000	CEP85	1344.72	-206000	0.00743771	0	8.53282	10.0016
chr1	26353000	26358000	ZNF593OS	1483.67	-141000	0.00980383	0	8.58005	14.5456
chr1	26353000	26366000	C1orf232	1545.73	-138000	0.0279507	0	24.6726	43.2043
chr1	26353000	26360000	ZNF593	1521.39	-139000	0.0138254	0	12.1181	21.0338
chr1	26355000	26366000	PDIK1L	1579.76	-74000	0.0347219	0	21.6529	54.8524
chr1	26361000	26366000	ZNF593	1521.39	-130000	0.00951571	0	8.43593	14.4772
chr1	26362000	26368000	CEP85	1344.72	-192000	0.00980376	0	11.2626	13.1833
chr1	26373000	26376000	PDIK1L	1579.76	-61000	0.00937179	0	5.0567	14.8052
chr1	26383000	26385000	PDIK1L	1579.76	-51000	0.00639248	5e-12	3.04552	10.0986
chr1	26389000	26396000	FAM110D	1610.51	-90000	0.0170962	0	12.0267	27.5336
chr1	26392000	26395000	EXTL1	1458.92	43000	0.0116649	0	4.90455	17.0182
chr1	26406000	26413000	EXTL1	1458.92	60000	0.0245219	0	13.011	35.7756
chr1	26408000	26412000	TRIM63	1505.81	12000	0.0439782	0	6.80789	66.2228
chr1	26419000	26425000	SLC30A2	1579.45	46000	0.022999	0	10.2248	36.3258
chr1	26419000	26422000	EXTL1	1458.92	71000	0.00854311	0	5.0924	12.4637
chr1	26419000	26430000	TRIM63	1505.81	26000	0.063833	0	18.6814	96.1204
chr1	26422000	26441000	FAM110D	1610.51	-45000	0.0828202	0	39.5809	133.383
chr1	26426000	26440000	SH3BGRL3	1456.88	-172000	0.0228166	0	24.1116	33.2412
chr1	26428000	26436000	CD52	1232.63	-210000	0.0125341	0	14.3796	15.4499
chr1	26429000	26432000	ZNF593	1521.39	-62000	0.00887339	0	4.88567	13.4999
chr1	26429000	26439000	C1orf232	1545.73	-61000	0.0313293	0	16.4176	48.4268
chr1	26429000	26434000	LIN28A	1182.72	-302000	0.00872709	0	10.012	10.3217
chr1	26432000	26444000	CEP85	1344.72	-119000	0.0273546	0	23.2596	36.7842
chr1	26435000	26441000	STMN1	1461.76	204000	0.00900753	0	10.3168	13.1668
chr1	26436000	26441000	SLC30A2	1579.45	64000	0.0158175	0	8.7686	24.9829
chr1	26436000	26441000	EXTL1	1458.92	89000	0.0132783	0	9.14404	19.372
chr1	26469000	26496000	EXTL1	1458.92	135000	0.0676961	0	60.4507	98.7634
chr1	26470000	26474000	TRIM63	1505.81	75000	0.0120874	0	7.46887	18.2013
chr1	26481000	26491000	TRIM63	1505.81	90000	0.026697	0	18.5649	40.2007
chr1	26483000	26493000	PDIK1L	1579.76	47000	0.0439731	0	19.8287	69.4672
chr1	26483000	26491000	SLC30A2	1579.45	112000	0.0199084	0	15.916	31.4444
chr1	26484000	26500000	CEP85	1344.72	-69000	0.0538597	0	30.9518	72.426
chr1	26486000	26502000	UBXN11	1314.71	-136000	0.0332824	0	29.6074	43.7565
chr1	26486000	26491000	PAFAH2	1476.97	161000	0.00854552	0	8.78786	12.6215
chr1	26493000	26498000	PAFAH2	1476.97	168000	0.00963581	0	10.0453	14.2318
chr1	26493000	26499000	CD52	1232.63	-146000	0.010363	0	9.82098	12.7737
chr1	26493000	26499000	SH3BGRL3	1456.88	-108000	0.0141393	0	11.1957	20.5994
chr1	26529000	26533000	CD52	1232.63	-111000	0.0084924	0	6.79151	10.468
chr1	26551000	26563000	ZNF593OS	1483.67	55000	0.0426651	0	21.9484	63.3008
chr1	26552000	26563000	ZNF593	1521.39	59000	0.0382037	0	20.2183	58.1229
chr1	26552000	26561000	C1orf232	1545.73	60000	0.0303072	0	16.0794	46.8469
chr1	26559000	26564000	UBXN11	1314.71	-69000	0.0146469	0	8.69947	19.2563
chr1	26581000	26586000	PDIK1L	1579.76	142000	0.0095333	0	9.05162	15.0604
chr1	26597000	26608000	DHDDS	1062.95	-152000	0.023024	0	22.8506	24.4733
chr1	26600000	26612000	ZNF593	1521.39	106000	0.0298477	0	22.9499	45.4101
chr1	26600000	26609000	ZNF593OS	1483.67	104000	0.022406	0	16.8599	33.2431
chr1	26600000	26604000	CNKSR1	1098.66	95000	0.00917581	0	6.651	10.0811
chr1	26601000	26610000	C1orf232	1545.73	107000	0.0200412	0	15.4244	30.9784
chr1	26601000	26603000	CEP85	1344.72	38000	0.00798891	1.2e-11	3.0398	10.7428
chr1	26629000	26637000	C1orf232	1545.73	136000	0.015355	0	13.7913	23.7347
chr1	26630000	26634000	CATSPER4	1185.86	112000	0.00855617	0	6.96944	10.1464
chr1	26631000	26640000	ZNF593	1521.39	135000	0.0170072	0	15.3562	25.8746
chr1	26631000	26638000	ZNF593OS	1483.67	133000	0.013798	0	12.3766	20.4717
chr1	26631000	26635000	CEP85	1344.72	69000	0.0119923	0	7.11852	16.1262
chr1	26643000	26656000	CNKSR1	1098.66	141000	0.0269482	0	25.2793	29.607
chr1	26644000	26651000	C1orf232	1545.73	149000	0.0135469	0	13.146	20.9399
chr1	26645000	26652000	ZNF593	1521.39	149000	0.0143807	0	13.9547	21.8787
chr1	26645000	26651000	CATSPER4	1185.86	129000	0.0133607	0	11.7902	15.8438
chr1	26646000	26654000	ZNF593OS	1483.67	149000	0.017255	0	16.6983	25.6007
chr1	26646000	26650000	PDIK1L	1579.76	208000	0.00640802	0	7.33945	10.1232
chr1	26661000	26666000	CNKSR1	1098.66	159000	0.0093169	0	9.27547	10.2361
chr1	26757000	26761000	HMGN2	834.505	-37000	0.0168741	0	6.3247	14.0816
chr1	26825000	26831000	PIGV	1538.48	-283000	0.00904308	0	10.3746	13.9126
chr1	26913000	26920000	PIGV	1538.48	-196000	0.011974	0	13.7624	18.4218
chr1	26922000	26953000	PIGV	1538.48	-182000	0.122764	0	130.135	188.87
chr1	26925000	26934000	SFN	1210.9	-256000	0.0172279	0	19.7645	20.8612
chr1	26925000	26934000	ZDHHC18	1241.65	-221000	0.0179267	0	20.5661	22.2587
chr1	26927000	26934000	ARID1A	1130.39	-89000	0.0175837	0	12.3288	19.8764
chr1	26942000	26949000	SFN	1210.9	-242000	0.013529	0	15.5209	16.3821
chr1	26942000	26949000	ZDHHC18	1241.65	-205000	0.0118065	0	13.5449	14.6596
chr1	26943000	26950000	GPN2	1227.48	-267000	0.0112952	0	12.9582	13.8646
chr1	26943000	26952000	ARID1A	1130.39	-74000	0.0424643	0	26.0395	48.0012
chr1	27001000	27034000	PIGV	1538.48	-92000	0.130309	0	93.7858	200.479
chr1	27016000	27021000	ZDHHC18	1241.65	-132000	0.00994927	0	8.86438	12.3535
chr1	27047000	27054000	PIGV	1538.48	-60000	0.0232346	0	12.5202	35.7461
chr1	27067000	27073000	ARID1A	1130.39	44000	0.0253834	0	10.9095	28.6932
chr1	27077000	27083000	ARID1A	1130.39	55000	0.0213674	0	10.7397	24.1535
chr1	27092000	27097000	ARID1A	1130.39	70000	0.0163944	0	9.68282	18.5321
chr1	27102000	27119000	ARID1A	1130.39	89000	0.0781007	0	52.8418	88.2842
chr1	27337000	27341000	NUDC	1194.4	88000	0.00953409	0	6.59354	11.3875
chr1	27369000	27375000	TMEM222	1496.27	-275000	0.00984885	0	11.299	14.7365
chr1	27370000	27374000	TRNP1	1317.45	48000	0.0136186	0	6.3914	17.9417
chr1	27420000	27429000	TRNP1	1317.45	102000	0.0239548	0	17.9637	31.5591
chr1	27421000	27429000	TENT5B	1251.36	85000	0.0246346	0	16.3459	30.8266
chr1	27423000	27428000	KDF1	1136.43	136000	0.00951264	0	8.55276	10.8104
chr1	27424000	27431000	GPR3	1792.05	-289000	0.011242	0	12.8973	20.1463
chr1	27424000	27432000	SLC9A1	1310.52	-52000	0.031999	0	15.2513	41.9352
chr1	27427000	27433000	WDTC1	1186.45	-128000	0.0128785	0	11.3346	15.2797
chr1	27437000	27451000	WDTC1	1186.45	-110000	0.0301753	0	24.7926	35.8016
chr1	27440000	27446000	GPR3	1792.05	-273000	0.0104434	0	11.9811	18.7151
chr1	27455000	27464000	WDTC1	1186.45	-99000	0.0201626	0	15.0498	23.922
chr1	27474000	27478000	WDTC1	1186.45	-84000	0.0103912	0	6.92328	12.3286
chr1	27476000	27482000	TENT5B	1251.36	137000	0.0119591	0	10.767	14.9651
chr1	27608000	27613000	SLC9A1	1310.52	128000	0.00972492	0	8.46869	12.7447
chr1	27618000	27640000	CD164L2	1388.95	-83000	0.0663072	0	42.7324	92.0971
chr1	27619000	27637000	GPR3	1792.05	-91000	0.0590849	0	41.0252	105.883
chr1	27621000	27635000	AHDC1	1936.19	-303000	0.0274313	0	31.4702	53.1123
chr1	27624000	27629000	WASF2	1487.19	-187000	0.00725958	0	8.06861	10.7964
chr1	27625000	27631000	FCN3	1318.28	-69000	0.0182072	0	10.9516	24.0022
chr1	27625000	27631000	MAP3K6	1553.98	-62000	0.0188124	0	10.311	29.234
chr1	27646000	27651000	GPR3	1792.05	-67000	0.0154661	0	9.05584	27.716
chr1	27647000	27651000	MAP3K6	1553.98	-40000	0.0153357	0	6.28367	23.8313
chr1	27683000	27694000	AHDC1	1936.19	-238000	0.0174091	0	19.9724	33.7074
chr1	27691000	27694000	TMEM222	1496.27	40000	0.0127813	0	5.15396	19.1242
chr1	27701000	27707000	FGR	1267.75	-255000	0.00936133	0	10.7397	11.8678
chr1	27713000	27723000	IFI6	1274.76	-277000	0.015784	0	18.108	20.1208
chr1	27714000	27761000	AHDC1	1936.19	-200000	0.141087	0	157.214	273.172
chr1	27715000	27725000	TMEM222	1496.27	68000	0.0334255	0	19.5884	50.0135
chr1	27720000	27725000	FGR	1267.75	-239000	0.00796659	0	9.13957	10.0996
chr1	27724000	27729000	WASF2	1487.19	-87000	0.0113607	0	7.92592	16.8956
chr1	27727000	27732000	IFI6	1274.76	-265000	0.00942854	0	10.8168	12.0191
chr1	27737000	27747000	FGR	1267.75	-218000	0.0151306	0	17.3584	19.1818
chr1	27739000	27758000	WASF2	1487.19	-71000	0.0673824	0	38.5004	100.211
chr1	27750000	27756000	IFI6	1274.76	-242000	0.00929976	0	10.669	11.855
chr1	27759000	27765000	IFI6	1274.76	-234000	0.00942973	0	10.8181	12.0207
chr1	27762000	27767000	AHDC1	1936.19	-163000	0.00894912	0	9.20277	17.3272
chr1	27763000	27766000	WASF2	1487.19	-50000	0.0111136	0	5.216	16.528
chr1	27813000	27819000	AHDC1	1936.19	-112000	0.0135089	0	10.9595	26.1559
chr1	27846000	27856000	AHDC1	1936.19	-77000	0.0326404	0	20.8115	63.1981
chr1	27848000	27854000	WASF2	1487.19	31000	0.0297608	0	9.74085	44.26
chr1	27867000	27875000	WASF2	1487.19	50000	0.0279157	0	13.4907	41.516
chr1	27869000	27874000	AHDC1	1936.19	-57000	0.0161383	0	8.3408	31.2469
chr1	27880000	27894000	AHDC1	1936.19	-39000	0.065869	0	26.7234	127.535
chr1	27884000	27889000	GPR3	1792.05	166000	0.0087097	0	8.94299	15.6082
chr1	27893000	27897000	GPR3	1792.05	172000	0.00698349	0	7.56781	12.5147
chr1	27898000	27905000	MAP3K6	1553.98	205000	0.0103596	0	11.8655	16.0986
chr1	27900000	27905000	GPR3	1792.05	181000	0.00935528	0	10.356	16.7651
chr1	27906000	27910000	WASF2	1487.19	88000	0.0100831	0	6.97348	14.9955
chr1	27913000	27941000	GPR3	1792.05	210000	0.0587721	0	67.3321	105.322
chr1	27917000	27921000	TMEM222	1496.27	267000	0.00670242	0	7.67664	10.0286
chr1	27921000	27935000	WASF2	1487.19	111000	0.0380147	0	29.5905	56.5352
chr1	27926000	27938000	MAP3K6	1553.98	239000	0.0191316	0	21.9124	29.73
chr1	27930000	27938000	TMEM222	1496.27	281000	0.0129584	0	14.8419	19.3892
chr1	27930000	27937000	CD164L2	1388.95	221000	0.0128589	0	14.7279	17.8603
chr1	27930000	27934000	IFI6	1274.76	-64000	0.0119191	0	6.67752	15.194
chr1	27935000	27944000	IFI6	1274.76	-57000	0.0309298	0	15.9034	39.4282
chr1	27939000	27946000	CD164L2	1388.95	229000	0.0118828	0	13.6101	16.5046
chr1	27971000	27977000	GPR3	1792.05	253000	0.00945764	0	10.8323	16.9485
chr1	27985000	27998000	GPR3	1792.05	266000	0.0223324	0	25.5785	40.0207
chr1	27987000	27992000	WASF2	1487.19	168000	0.00921381	0	9.76434	13.7027
chr1	27987000	27993000	AHDC1	1936.19	55000	0.0221928	0	11.3878	42.9697
chr1	27991000	27995000	FAM76A	1001.53	-57000	0.0123428	0	6.33906	12.3617
chr1	27993000	28002000	PPP1R8	988.719	-156000	0.0192586	0	19.3048	19.0413
chr1	27993000	27998000	CD164L2	1388.95	284000	0.00728383	0	8.34256	10.1169
chr1	28051000	28056000	PPP1R8	988.719	-100000	0.0126871	0	9.60716	12.544
chr1	28155000	28160000	IFI6	1274.76	154000	0.0089305	0	8.7846	11.3843
chr1	28339000	28345000	PTAFR	1000.1	-159000	0.0101741	0	10.2667	10.1752
chr1	28399000	28419000	ATP5IF1	1014.76	-145000	0.0432444	0	42.0566	43.8827
chr1	28403000	28418000	DNAJC8	1090.08	-142000	0.0341059	0	32.3296	37.178
chr1	28414000	28419000	XKR8	1113.23	128000	0.00969614	0	8.53704	10.7941
chr1	28529000	28542000	EYA3	1196.95	116000	0.0433582	0	36.1909	51.8977
chr1	28552000	28576000	EYA3	1196.95	145000	0.0497207	0	47.1726	59.5133
chr1	28562000	28568000	RCC1	1198.96	-266000	0.00984517	0	11.2947	11.804
chr1	28564000	28590000	MED18	1112.14	-78000	0.0789894	0	49.857	87.8475
chr1	28568000	28573000	PHACTR4	1105.52	-124000	0.00935333	0	8.05699	10.3403
chr1	28570000	28579000	RCC1	1198.96	-257000	0.0209676	0	24.0548	25.1393
chr1	28574000	28581000	PHACTR4	1105.52	-115000	0.0167734	0	13.9493	18.5433
chr1	28583000	28590000	RCC1	1198.96	-244000	0.0123921	0	14.2167	14.8576
chr1	28584000	28590000	PHACTR4	1105.52	-106000	0.0172823	0	13.5318	19.106
chr1	28651000	28659000	SESN2	1131.14	67000	0.0247953	0	14.2637	28.0469
chr1	28692000	28700000	SESN2	1131.14	107000	0.0199328	0	15.2093	22.5468
chr1	28693000	28699000	RCC1	1198.96	-135000	0.0144974	0	12.9316	17.3818
chr1	28693000	28701000	TRNAU1AP	982.989	-181000	0.0151261	0	16.3693	14.8688
chr1	28733000	28738000	RCC1	1198.96	-93000	0.01205	0	8.68244	14.4475
chr1	28825000	28847000	SESN2	1131.14	243000	0.0397939	0	45.5781	45.0123
chr1	28827000	28837000	MED18	1112.14	175000	0.0178269	0	19.2016	19.8261
chr1	28830000	28837000	TAF12	1154.36	-134000	0.0180433	0	16.0987	20.8285
chr1	28830000	28835000	TRNAU1AP	982.989	-43000	0.0199066	0	8.70647	19.5679
chr1	28830000	28835000	PHACTR4	1105.52	134000	0.0143321	0	12.8798	15.8444
chr1	28843000	28852000	PHACTR4	1105.52	150000	0.0167396	0	16.2154	18.5059
chr1	28876000	28884000	PHACTR4	1105.52	179000	0.0151145	0	16.711	16.7094
chr1	28877000	28880000	RCC1	1198.96	42000	0.011473	0	4.82224	13.7557
chr1	28901000	28911000	PHACTR4	1105.52	208000	0.0192962	0	22.101	21.3323
chr1	28965000	28973000	RCC1	1198.96	134000	0.0188858	0	16.9255	22.6434
chr1	28967000	28980000	YTHDF2	1192.82	-91000	0.0471954	0	32.5582	56.2956
chr1	28969000	28972000	GMEB1	1083.65	-22000	0.0194	0	4.67513	21.0228
chr1	28992000	29000000	YTHDF2	1192.82	-65000	0.0281543	0	15.7705	33.583
chr1	28994000	28996000	TAF12	1154.36	22000	0.0125955	0	3.09061	14.5397
chr1	29059000	29072000	GMEB1	1083.65	64000	0.0466767	0	27.0689	50.581
chr1	29060000	29072000	TAF12	1154.36	91000	0.0394132	0	28.1389	45.4969
chr1	29063000	29069000	RCC1	1198.96	229000	0.0100162	0	11.4721	12.009
chr1	29079000	29088000	TAF12	1154.36	111000	0.0221898	0	17.5751	25.615
chr1	29202000	29218000	SRSF4	1045.63	-293000	0.0432594	0	49.6288	45.2332
chr1	29202000	29208000	TAF12	1154.36	233000	0.00943217	0	10.8032	10.8881
chr1	29206000	29216000	MECR	904.543	-345000	0.0185769	0	21.3121	16.8036
chr1	29211000	29213000	EPB41	1131.04	-26000	0.0110132	3e-12	3.13587	12.4564
chr1	29233000	29244000	SRSF4	1045.63	-263000	0.0171337	0	19.6564	17.9155
chr1	29308000	29316000	SRSF4	1045.63	-194000	0.0123801	0	14.1854	12.9449
chr1	29351000	29361000	SRSF4	1045.63	-147000	0.019866	0	19.2865	20.7724
chr1	29361000	29370000	EPB41	1131.04	119000	0.0211481	0	18.0529	23.9195
chr1	29362000	29378000	SRSF4	1045.63	-137000	0.0368047	0	32.5814	38.484
chr1	29416000	29421000	SRSF4	1045.63	-87000	0.0120274	0	8.33697	12.5762
chr1	29447000	29453000	SRSF4	1045.63	-55000	0.0232531	0	11.7359	24.3141
chr1	29505000	29511000	TMEM200B	1109.96	56000	0.0216484	0	10.9939	24.0288
chr1	29661000	29666000	PTPRU	907.059	97000	0.0113952	0	8.41563	10.3361
chr1	30553000	30566000	PTPRU	907.059	992000	0.0222148	0	25.4438	20.1501
chr1	31189000	31200000	SDC3	1373.29	-186000	0.0277353	0	30.2309	38.0885
chr1	31203000	31216000	SDC3	1373.29	-170000	0.0229373	0	24.0504	31.4994
chr1	31240000	31264000	MATN1	1187.69	51000	0.102241	0	50.1529	121.431
chr1	31247000	31302000	SDC3	1373.29	-105000	0.223797	0	174.698	307.338
chr1	31365000	31371000	MATN1	1187.69	169000	0.0112184	0	11.8539	13.324
chr1	31376000	31406000	MATN1	1187.69	185000	0.0709461	0	80.1681	84.2623
chr1	31376000	31385000	LAPTM5	1026.85	147000	0.0160424	0	15.4452	16.4732
chr1	31387000	31394000	LAPTM5	1026.85	155000	0.0135105	0	13.4378	13.8734
chr1	31427000	31445000	PUM1	1125.95	-99000	0.0546234	0	41.1074	61.5032
chr1	31447000	31463000	PUM1	1125.95	-76000	0.0441371	0	29.0906	49.6962
chr1	31465000	31470000	PUM1	1125.95	-67000	0.0131788	0	7.82084	14.8387
chr1	31478000	31482000	PUM1	1125.95	-55000	0.0125702	0	6.4513	14.1535
chr1	31623000	31631000	PUM1	1125.95	85000	0.0271153	0	18.3007	30.5304
chr1	31630000	31635000	SERINC2	1438.39	-251000	0.00814228	0	9.34112	11.7118
chr1	31652000	31661000	SNRNP40	1246.68	-111000	0.0202152	0	16.271	25.2018
chr1	31652000	31665000	SERINC2	1438.39	-227000	0.0264971	0	30.3985	38.1131
chr1	31652000	31661000	ZCCHC17	1246.68	-111000	0.0202152	0	16.271	25.2018
chr1	31653000	31658000	FABP3	1269.98	-187000	0.0100375	0	11.155	12.7475
chr1	31831000	31834000	SERINC2	1438.39	-50000	0.0102519	0	4.86161	14.7462
chr1	31844000	31849000	TINAGL1	1479.7	-194000	0.00803964	0	9.22833	11.8962
chr1	31853000	31858000	TINAGL1	1479.7	-185000	0.00986242	0	10.5864	14.5934
chr1	31862000	31867000	SNRNP40	1246.68	90000	0.0126661	0	8.954	15.7906
chr1	31862000	31867000	ZCCHC17	1246.68	90000	0.0126661	0	8.954	15.7906
chr1	31883000	31888000	FABP3	1269.98	39000	0.0225789	0	8.35542	28.6748
chr1	31885000	31890000	ZCCHC17	1246.68	114000	0.0110124	0	9.05454	13.7289
chr1	31885000	31890000	SNRNP40	1246.68	114000	0.0110124	0	9.05454	13.7289
chr1	31892000	31902000	NKAIN1	1095.38	184000	0.0164748	0	18.2077	18.0462
chr1	32008000	32014000	NKAIN1	1095.38	296000	0.0105437	0	12.0762	11.5493
chr1	32011000	32016000	SERINC2	1438.39	124000	0.0098528	0	8.54055	14.1722
chr1	32012000	32017000	SNRNP40	1246.68	240000	0.0085799	0	9.82702	10.6964
chr1	32012000	32017000	ZCCHC17	1246.68	240000	0.0085799	0	9.82702	10.6964
chr1	32019000	32022000	HCRTR1	1365.92	-60000	0.00965122	0	5.15392	13.1828
chr1	32023000	32035000	HCRTR1	1365.92	-49000	0.0438397	0	20.9404	59.8814
chr1	32033000	32038000	PEF1	1373.52	-74000	0.0130844	0	7.96745	17.9716
chr1	32036000	32061000	FABP3	1269.98	203000	0.0499338	0	57.1021	63.4151
chr1	32089000	32099000	TINAGL1	1479.7	47000	0.036615	0	17.0971	54.1791
chr1	32090000	32097000	FABP3	1269.98	245000	0.0106782	0	12.2303	13.5612
chr1	32108000	32113000	KHDRBS1	1207.78	-365000	0.00829488	0	9.5162	10.0184
chr1	32111000	32114000	ADGRB2	1634.15	-115000	0.006205	0	5.13471	10.1399
chr1	32121000	32138000	ADGRB2	1634.15	-94000	0.0455479	0	33.612	74.432
chr1	32132000	32134000	COL16A1	1375.45	-34000	0.00893218	0	3.13318	12.2858
chr1	32212000	32217000	PEF1	1373.52	101000	0.0108471	0	8.14843	14.8988
chr1	32216000	32223000	PTP4A2	1303.1	-182000	0.0137779	0	14.8216	17.9539
chr1	32226000	32240000	KHDRBS1	1207.78	-244000	0.0299035	0	34.3064	36.1168
chr1	32227000	32231000	PEF1	1373.52	115000	0.00829078	0	6.86585	11.3875
chr1	32228000	32239000	PTP4A2	1303.1	-170000	0.0251509	0	26.1277	32.7741
chr1	32246000	32258000	KHDRBS1	1207.78	-227000	0.018948	0	21.7378	22.8849
chr1	32250000	32259000	PTP4A2	1303.1	-146000	0.0180628	0	17.3046	23.5376
chr1	32252000	32259000	PEF1	1373.52	144000	0.013682	0	12.913	18.7925
chr1	32394000	32398000	KHDRBS1	1207.78	-80000	0.00988528	0	6.47233	11.9392
chr1	32400000	32406000	ADGRB2	1634.15	171000	0.0110118	0	11.732	17.9949
chr1	32417000	32436000	ADGRB2	1634.15	195000	0.0343071	0	39.0538	56.0628
chr1	32421000	32437000	SPOCD1	1159.61	148000	0.0322977	0	30.5517	37.4527
chr1	32442000	32448000	SPOCD1	1159.61	160000	0.0109075	0	11.1776	12.6484
chr1	32476000	32482000	ADGRB2	1634.15	245000	0.0114762	0	13.1443	18.7539
chr1	32478000	32482000	TMEM39B	1151.24	-55000	0.0126302	0	6.4821	14.5404
chr1	32534000	32541000	CCDC28B	1110.97	-126000	0.0161078	0	14.0412	17.8952
chr1	32535000	32540000	TXLNA	1169.48	-103000	0.0108363	0	8.39186	12.6729
chr1	32538000	32541000	KHDRBS1	1207.78	57000	0.00890329	0	4.66422	10.7532
chr1	32570000	32577000	TXLNA	1169.48	-69000	0.0208767	0	12.3688	24.4149
chr1	32571000	32579000	CCDC28B	1110.97	-89000	0.020101	0	13.9956	22.3316
chr1	32574000	32578000	IQCC	1174.99	-93000	0.00894176	0	6.31149	10.5064
chr1	32641000	32650000	KPNA6	1066.63	69000	0.0272354	0	16.0556	29.0501
chr1	32644000	32649000	HDAC1	954.492	-110000	0.0118527	0	9.41481	11.3133
chr1	32644000	32648000	TMEM39B	1151.24	105000	0.0090272	0	6.81351	10.3925
chr1	32663000	32671000	TMEM39B	1151.24	125000	0.0171556	0	14.9011	19.7502
chr1	32663000	32672000	KPNA6	1066.63	89000	0.0248918	0	17.4703	26.5504
chr1	32665000	32674000	BSDC1	1011.82	-188000	0.0168201	0	18.6305	17.0188
chr1	32665000	32671000	HDAC1	954.492	-85000	0.013841	0	9.61251	13.2111
chr1	32670000	32675000	FAM229A	1039.95	-153000	0.00964299	0	9.55694	10.0282
chr1	32670000	32675000	TSSK3	1039.95	-153000	0.00964299	0	9.55694	10.0282
chr1	32678000	32684000	MARCKSL1	1086.32	-118000	0.013372	0	11.2772	14.5263
chr1	32678000	32692000	HDAC1	954.492	-67000	0.0429207	0	25.6299	40.9675
chr1	32686000	32694000	BSDC1	1011.82	-168000	0.0146685	0	15.2164	14.8418
chr1	32755000	32760000	TXLNA	1169.48	110000	0.0109627	0	8.5955	12.8207
chr1	32756000	32761000	TMEM234	1108.96	68000	0.0157664	0	9.2274	17.4844
chr1	32756000	32761000	EIF3I	1108.96	68000	0.0157664	0	9.2274	17.4844
chr1	32768000	32772000	TMEM234	1108.96	80000	0.00965859	0	6.17414	10.711
chr1	32768000	32772000	EIF3I	1108.96	80000	0.00965859	0	6.17414	10.711
chr1	32779000	32785000	EIF3I	1108.96	93000	0.0142938	0	10.0767	15.8513
chr1	32779000	32785000	TMEM234	1108.96	93000	0.0142938	0	10.0767	15.8513
chr1	32779000	32785000	DCDC2B	1105.49	106000	0.0133456	0	10.0496	14.7535
chr1	32781000	32787000	IQCC	1174.99	110000	0.0128596	0	10.1557	15.1098
chr1	32781000	32786000	LCK	1014.65	64000	0.0151934	0	8.50368	15.416
chr1	32793000	32798000	DCDC2B	1105.49	117000	0.00952898	0	7.96477	10.5342
chr1	32806000	32813000	TMEM234	1108.96	119000	0.0130309	0	10.9568	14.4508
chr1	32806000	32813000	EIF3I	1108.96	119000	0.0130309	0	10.9568	14.4508
chr1	32809000	32819000	DCDC2B	1105.49	136000	0.0205508	0	18.5333	22.7188
chr1	32816000	32820000	HDAC1	954.492	57000	0.0139021	0	7.22419	13.2695
chr1	32856000	32866000	RBBP4	1108.7	-255000	0.0196298	0	22.52	21.7634
chr1	32856000	32864000	ZBTB8OS	1150.45	-253000	0.0164722	0	18.8976	18.9506
chr1	32856000	32864000	IQCC	1174.99	187000	0.0121135	0	13.5498	14.2332
chr1	33112000	33121000	BSDC1	1011.82	254000	0.0209384	0	23.9819	21.1858
chr1	33115000	33118000	SYNC	1142.62	-49000	0.0110786	0	5.13444	12.6586
chr1	33165000	33170000	RBBP4	1108.7	48000	0.0182227	0	8.29938	20.2035
chr1	33166000	33170000	ZBTB8OS	1150.45	48000	0.0143486	0	6.72825	16.5074
chr1	33167000	33170000	KIAA1522	1124.42	-35000	0.0133497	0	4.84396	15.0106
chr1	33168000	33173000	S100PBP	1150.47	-111000	0.0102581	0	8.18753	11.8017
chr1	33168000	33173000	YARS1	1150.47	-111000	0.0102581	0	8.18753	11.8017
chr1	33169000	33184000	FNDC5	1308.62	-156000	0.0303098	0	30.5055	39.6641
chr1	33181000	33186000	S100PBP	1150.47	-97000	0.0109664	0	8.09254	12.6165
chr1	33181000	33186000	YARS1	1150.47	-97000	0.0109664	0	8.09254	12.6165
chr1	33207000	33210000	SYNC	1142.62	37000	0.0124596	0	4.69236	14.2366
chr1	33220000	33224000	ZBTB8OS	1150.45	103000	0.00906403	0	6.85828	10.4277
chr1	33236000	33241000	RBBP4	1108.7	120000	0.0102296	0	8.60223	11.3415
chr1	33330000	33343000	SYNC	1142.62	168000	0.0222824	0	23.2089	25.4605
chr1	33334000	33361000	AZIN2	1260.35	-202000	0.0548703	0	62.384	69.1555
chr1	33335000	33338000	S100PBP	1150.47	51000	0.0102291	0	4.93669	11.7682
chr1	33335000	33338000	YARS1	1150.47	51000	0.0102291	0	4.93669	11.7682
chr1	33341000	33354000	AK2	1126.47	-149000	0.027254	0	26.7562	30.7007
chr1	33362000	33369000	AZIN2	1260.35	-179000	0.0144324	0	15.695	18.1898
chr1	33372000	33377000	AZIN2	1260.35	-171000	0.00859233	0	8.93731	10.8293
chr1	33382000	33411000	AZIN2	1260.35	-141000	0.0624539	0	59.2982	78.7135
chr1	33384000	33392000	AK2	1126.47	-110000	0.0199795	0	16.0925	22.5062
chr1	33397000	33404000	AK2	1126.47	-100000	0.017621	0	13.1987	19.8495
chr1	33405000	33410000	AK2	1126.47	-92000	0.011783	0	8.30808	13.2731
chr1	33424000	33434000	AZIN2	1260.35	-114000	0.0229079	0	18.9605	28.8719
chr1	33430000	33438000	AK2	1126.47	-63000	0.025043	0	14.1827	28.2101
chr1	33466000	33470000	AZIN2	1260.35	-76000	0.00986047	0	6.23213	12.4276
chr1	33468000	33472000	HPCA	1375.4	116000	0.00790618	0	6.51097	10.8741
chr1	33469000	33480000	RNF19B	1208.34	40000	0.0469569	0	19.1953	56.7399
chr1	33492000	33501000	RNF19B	1208.34	64000	0.0292963	0	16.4237	35.3998
chr1	33500000	33508000	HPCA	1375.4	150000	0.014928	0	14.4578	20.532
chr1	33508000	33513000	RNF19B	1208.34	78000	0.0141208	0	8.90661	17.0627
chr1	33520000	33527000	FNDC5	1308.62	183000	0.0116463	0	12.9544	15.2406
chr1	33520000	33534000	HPCA	1375.4	169000	0.0270784	0	28.9471	37.2436
chr1	33520000	33526000	RNF19B	1208.34	90000	0.0176057	0	12.3368	21.2736
chr1	33522000	33527000	TMEM54	1160.73	155000	0.00931549	0	9.10841	10.8128
chr1	33532000	33539000	TMEM54	1160.73	166000	0.0119225	0	12.2961	13.8388
chr1	33535000	33542000	HPCA	1375.4	184000	0.0113826	0	12.6626	15.6556
chr1	33541000	33556000	TMEM54	1160.73	178000	0.0276499	0	30.3335	32.0942
chr1	33541000	33562000	FNDC5	1308.62	213000	0.0386853	0	44.3083	50.6244
chr1	33544000	33551000	RNF19B	1208.34	114000	0.0172031	0	14.1516	20.7871
chr1	33544000	33561000	HPCA	1375.4	194000	0.032045	0	36.6667	44.0745
chr1	33548000	33556000	S100PBP	1150.47	268000	0.0123853	0	14.1856	14.2489
chr1	33548000	33556000	YARS1	1150.47	268000	0.0123853	0	14.1856	14.2489
chr1	33681000	33690000	ZSCAN20	1566.97	-251000	0.0152931	0	17.5448	23.9638
chr1	33692000	33697000	ZSCAN20	1566.97	-242000	0.00789172	0	9.05367	12.3661
chr1	33719000	33724000	PHC2	1403.64	-173000	0.0093185	0	9.86407	13.0798
chr1	33720000	33726000	ZSCAN20	1566.97	-212000	0.0124302	0	14.2604	19.4777
chr1	33748000	33755000	ZSCAN20	1566.97	-185000	0.0111052	0	11.967	17.4016
chr1	33759000	33770000	ZSCAN20	1566.97	-173000	0.0247535	0	26.0899	38.788
chr1	33761000	33768000	PHC2	1403.64	-131000	0.0155606	0	13.7857	21.8415
chr1	33791000	33794000	ZNF362	1412.13	68000	0.0088142	0	5.16485	12.4468
chr1	33791000	33819000	ZSCAN20	1566.97	-121000	0.0643696	0	56.3601	100.865
chr1	33795000	33800000	PHC2	1403.64	-95000	0.0115806	0	8.53811	16.255
chr1	33799000	33805000	TRIM62	1130.86	153000	0.00999125	0	9.7316	11.2987
chr1	33802000	33817000	PHC2	1403.64	-83000	0.0411035	0	27.8231	57.6947
chr1	33813000	33819000	ZNF362	1412.13	93000	0.0155278	0	10.9471	21.9272
chr1	33825000	33832000	TRIM62	1130.86	179000	0.0112508	0	12.2949	12.7232
chr1	33826000	33846000	ZSCAN20	1566.97	-97000	0.0609972	0	45.5303	95.5808
chr1	33829000	33840000	ZNF362	1412.13	109000	0.0246677	0	19.2818	34.834
chr1	33829000	33851000	PHC2	1403.64	-49000	0.0915161	0	45.3272	128.456
chr1	33893000	33900000	ZNF362	1412.13	173000	0.0126998	0	13.6466	17.9337
chr1	33903000	33907000	A3GALT2	1312.26	115000	0.00795947	0	6.55351	10.4449
chr1	33912000	33931000	ZNF362	1412.13	201000	0.0376995	0	43.1062	53.2365
chr1	33916000	33929000	A3GALT2	1312.26	130000	0.0258482	0	23.0737	33.9195
chr1	33918000	33928000	TRIM62	1130.86	274000	0.0154013	0	17.6399	17.4167
chr1	33931000	33938000	A3GALT2	1312.26	145000	0.0131649	0	12.6013	17.2757
chr1	33932000	33941000	ZNF362	1412.13	213000	0.0178989	0	20.5006	25.2755
chr1	33934000	33942000	TRIM62	1130.86	290000	0.0117368	0	13.4428	13.2727
chr1	34038000	34045000	ZSCAN20	1566.97	102000	0.0179313	0	13.4304	28.0979
chr1	34075000	34083000	ZSCAN20	1566.97	138000	0.017168	0	15.5841	26.9018
chr1	34076000	34081000	PHC2	1403.64	177000	0.00829581	0	9.09643	11.6444
chr1	35242000	35263000	SMIM12	940.738	-71000	0.0697485	0	41.4706	65.615
chr1	35314000	35338000	GJA4	988.729	56000	0.0821415	0	45.8697	81.2157
chr1	35315000	35337000	GJB3	912.651	68000	0.0684684	0	42.6544	62.4878
chr1	35498000	35501000	ZMYM1	959.374	-43000	0.0115004	1e-12	4.86454	11.0332
chr1	35543000	35546000	ZMYM6	908.269	44000	0.012056	1e-12	5.16071	10.9501
chr1	35650000	35665000	ZMYM6	908.269	160000	0.0294839	0	29.4896	26.7793
chr1	35655000	35661000	KIAA0319L	1368.74	-362000	0.0104353	0	11.9718	14.2833
chr1	35655000	35661000	NCDN	1368.74	-362000	0.0104353	0	11.9718	14.2833
chr1	35657000	35661000	ZMYM4	1230.74	-71000	0.0101696	0	6.21103	12.5162
chr1	35662000	35665000	ZMYM4	1230.74	-68000	0.00851908	0	4.99511	10.4847
chr1	35732000	35738000	SFPQ	1182.36	72000	0.0170079	0	10.3814	20.1094
chr1	35736000	35744000	ZMYM1	959.374	193000	0.0134252	0	15.2306	12.8798
chr1	35749000	35755000	SFPQ	1182.36	91000	0.0147858	0	10.3729	17.482
chr1	35758000	35771000	ZMYM6	908.269	264000	0.0205828	0	23.5746	18.6947
chr1	35759000	35769000	SFPQ	1182.36	101000	0.027516	0	20.6404	32.5337
chr1	35783000	35788000	SFPQ	1182.36	123000	0.0101317	0	8.74333	11.9793
chr1	35812000	35818000	ZMYM4	1230.74	79000	0.0179867	0	11.3918	22.1369
chr1	35814000	35819000	SFPQ	1182.36	156000	0.00895988	0	8.76047	10.5938
chr1	35823000	35829000	ZMYM4	1230.74	89000	0.0147879	0	10.2892	18.2
chr1	35825000	35831000	SFPQ	1182.36	166000	0.0107489	0	11.0923	12.709
chr1	35901000	35906000	TFAP2E	1312.93	-133000	0.00956545	0	8.55322	12.5588
chr1	35910000	35918000	SFPQ	1182.36	253000	0.0124308	0	14.2377	14.6977
chr1	35911000	35919000	C1orf216	1093.95	-267000	0.0127333	0	14.6081	13.9296
chr1	35911000	35922000	CLSPN	1070.31	-315000	0.0193967	0	22.2526	20.7605
chr1	35912000	35927000	KIAA0319L	1368.74	-104000	0.0447263	0	33.9155	61.2189
chr1	35912000	35927000	NCDN	1368.74	-104000	0.0447263	0	33.9155	61.2189
chr1	35915000	35919000	TFAP2E	1312.93	-119000	0.00805521	0	6.82407	10.5759
chr1	35923000	35929000	C1orf216	1093.95	-256000	0.0111426	0	12.7832	12.1894
chr1	35998000	36005000	CLSPN	1070.31	-232000	0.0118364	0	13.5792	12.6687
chr1	36001000	36015000	SFPQ	1182.36	343000	0.0229948	0	26.3372	27.1881
chr1	36013000	36045000	CLSPN	1070.31	-197000	0.0847681	0	97.2142	90.7284
chr1	36018000	36043000	C1orf216	1093.95	-148000	0.084571	0	81.8314	92.5162
chr1	36020000	36029000	SFPQ	1182.36	363000	0.0177197	0	20.2954	20.951
chr1	36021000	36025000	PSMB2	1015.83	-83000	0.0106766	0	7.04939	10.8456
chr1	36022000	36034000	AGO4	930.959	-241000	0.0213864	0	24.5353	19.9099
chr1	36047000	36054000	CLSPN	1070.31	-184000	0.0122605	0	13.1844	13.1226
chr1	36070000	36075000	C1orf216	1093.95	-108000	0.0105929	0	8.40872	11.5881
chr1	36171000	36221000	TFAP2E	1312.93	152000	0.117961	0	115.744	154.874
chr1	36178000	36183000	PSMB2	1015.83	69000	0.0139413	0	8.37388	14.162
chr1	36179000	36190000	NCDN	1368.74	158000	0.0252954	0	25.4724	34.6228
chr1	36179000	36190000	KIAA0319L	1368.74	158000	0.0252954	0	25.4724	34.6228
chr1	36191000	36196000	NCDN	1368.74	166000	0.00845897	0	8.81965	11.5782
chr1	36191000	36196000	KIAA0319L	1368.74	166000	0.00845897	0	8.81965	11.5782
chr1	36224000	36247000	TFAP2E	1312.93	194000	0.0490952	0	55.8253	64.4585
chr1	36233000	36242000	KIAA0319L	1368.74	212000	0.0146675	0	16.7994	20.076
chr1	36233000	36242000	NCDN	1368.74	212000	0.0146675	0	16.7994	20.076
chr1	36311000	36317000	ADPRS	1290.43	-236000	0.0093831	0	10.7646	12.1083
chr1	36315000	36328000	TEKT2	1153.65	-226000	0.0228791	0	26.2478	26.3945
chr1	36318000	36324000	ADPRS	1290.43	-229000	0.0124323	0	14.2628	16.043
chr1	36339000	36348000	TEKT2	1153.65	-203000	0.0152613	0	17.5083	17.6061
chr1	36343000	36352000	ADPRS	1290.43	-204000	0.0157666	0	18.088	20.3457
chr1	36346000	36352000	AGO3	1096.51	-44000	0.0247253	0	10.9026	27.1116
chr1	36367000	36375000	TEKT2	1153.65	-176000	0.0125601	0	13.6072	14.49
chr1	36389000	36399000	AGO1	1110.58	40000	0.041994	0	17.3342	46.6379
chr1	36390000	36400000	TEKT2	1153.65	-151000	0.0190274	0	18.7717	21.9509
chr1	36394000	36399000	ADPRS	1290.43	-154000	0.00921799	0	9.17482	11.8952
chr1	36490000	36496000	AGO1	1110.58	140000	0.0102432	0	9.53441	11.3759
chr1	36545000	36559000	AGO3	1096.51	152000	0.0282665	0	27.6408	30.9945
chr1	36551000	36561000	AGO1	1110.58	203000	0.0194743	0	22.305	21.6279
chr1	36552000	36570000	SH3D21	1336.7	-204000	0.0306438	0	35.1557	40.9615
chr1	36553000	36568000	LSM10	1129.66	-299000	0.0287398	0	32.9713	32.4661
chr1	36554000	36562000	OSCP1	873.976	-353000	0.012987	0	14.8992	11.3503
chr1	36555000	36569000	STK40	1199.09	-284000	0.0260364	0	29.8699	31.2198
chr1	36558000	36567000	THRAP3	1433.92	-122000	0.0169904	0	14.7473	24.3629
chr1	36562000	36569000	EVA1B	1143.53	-220000	0.0111435	0	12.7843	12.743
chr1	36562000	36565000	TRAPPC3	1436.01	-50000	0.0103012	0	4.77646	14.7926
chr1	36579000	36584000	EVA1B	1143.53	-205000	0.00893284	0	10.2481	10.215
chr1	36579000	36585000	SH3D21	1336.7	-187000	0.0100444	0	11.0997	13.4264
chr1	36592000	36603000	SH3D21	1336.7	-171000	0.0196567	0	20.7277	26.275
chr1	36603000	36622000	LSM10	1129.66	-246000	0.0351698	0	40.3481	39.7298
chr1	36611000	36630000	THRAP3	1433.92	-66000	0.0688068	0	39.7163	98.6637
chr1	36611000	36624000	SH3D21	1336.7	-154000	0.0306962	0	30.193	41.0314
chr1	36612000	36630000	STK40	1199.09	-233000	0.0330873	0	37.959	39.6745
chr1	36636000	36643000	THRAP3	1433.92	-47000	0.0263283	0	12.0206	37.7528
chr1	36636000	36649000	LSM10	1129.66	-221000	0.0203352	0	23.3293	22.9717
chr1	36641000	36646000	TRAPPC3	1436.01	24000	0.032315	0	8.97438	46.4047
chr1	36642000	36650000	STK40	1199.09	-204000	0.014658	0	16.8162	17.5762
chr1	36642000	36647000	SH3D21	1336.7	-124000	0.0100101	0	8.69462	13.3804
chr1	36642000	36644000	MAP7D1	1487.39	19000	0.0156116	0	3.22408	23.2205
chr1	36651000	36658000	TRAPPC3	1436.01	36000	0.0417702	0	15.4152	59.9825
chr1	36661000	36683000	STK40	1199.09	-179000	0.037059	0	39.7155	44.4369
chr1	36665000	36677000	MAP7D1	1487.39	43000	0.0481398	0	21.3317	71.6025
chr1	36665000	36670000	TRAPPC3	1436.01	50000	0.0187861	0	8.89377	26.9771
chr1	36669000	36673000	SH3D21	1336.7	-99000	0.0086025	0	6.46176	11.4989
chr1	36679000	36694000	TRAPPC3	1436.01	72000	0.0533514	0	31.4185	76.6133
chr1	36682000	36688000	ADPRS	1290.43	128000	0.0130387	0	11.5009	16.8256
chr1	36682000	36693000	MAP7D1	1487.39	60000	0.0412714	0	22.8454	61.3866
chr1	36686000	36692000	STK40	1199.09	-160000	0.0115055	0	11.6776	13.796
chr1	36696000	36700000	SH3D21	1336.7	-72000	0.0109202	0	6.63051	14.597
chr1	36702000	36706000	MAP7D1	1487.39	81000	0.0100957	0	6.45393	15.0162
chr1	36739000	36758000	THRAP3	1433.92	56000	0.0948302	0	48.3652	135.979
chr1	36739000	36746000	ADPRS	1290.43	186000	0.0110207	0	12.3291	14.2215
chr1	36742000	36774000	MAP7D1	1487.39	125000	0.08919	0	79.3622	132.66
chr1	36743000	36775000	TRAPPC3	1436.01	133000	0.100139	0	92.5194	143.801
chr1	36748000	36754000	ADPRS	1290.43	193000	0.00913946	0	10.4492	11.7938
chr1	36748000	36755000	LSM10	1129.66	-111000	0.0167966	0	13.4162	18.9743
chr1	36754000	36760000	STK40	1199.09	-92000	0.0167018	0	11.8139	20.0269
chr1	36756000	36762000	ADPRS	1290.43	203000	0.00943776	0	10.8096	12.1788
chr1	36757000	36764000	OSCP1	873.976	-154000	0.0121985	0	12.0848	10.6612
chr1	36766000	36773000	LSM10	1129.66	-93000	0.0174509	0	12.3273	19.7135
chr1	36767000	36776000	COL8A2	1005.57	181000	0.0157621	0	17.2428	15.8499
chr1	36769000	36775000	ADPRS	1290.43	215000	0.00881652	0	10.098	11.3771
chr1	36769000	36772000	STK40	1199.09	-79000	0.0087161	0	5.65282	10.4514
chr1	36780000	36786000	COL8A2	1005.57	189000	0.0105596	0	11.8953	10.6184
chr1	36807000	36811000	LSM10	1129.66	-53000	0.0144709	0	6.986	16.3471
chr1	36832000	36836000	SH3D21	1336.7	60000	0.0120411	0	6.43785	16.0954
chr1	36833000	36838000	MAP7D1	1487.39	213000	0.00762398	0	8.73215	11.3398
chr1	36835000	36840000	THRAP3	1433.92	144000	0.00925393	0	8.86896	13.2694
chr1	36844000	36854000	TRAPPC3	1436.01	229000	0.0164977	0	18.8958	23.691
chr1	36845000	36852000	ADPRS	1290.43	292000	0.0111493	0	12.7699	14.3875
chr1	36849000	36854000	THRAP3	1433.92	159000	0.00840274	0	8.55149	12.0489
chr1	36857000	36862000	ADPRS	1290.43	301000	0.00786659	0	9.01003	10.1513
chr1	36861000	36868000	TRAPPC3	1436.01	247000	0.0120722	0	13.8269	17.3358
chr1	36863000	36871000	ADPRS	1290.43	310000	0.0116597	0	13.3544	15.046
chr1	36863000	36867000	EVA1B	1143.53	73000	0.0101444	0	6.19624	11.6004
chr1	36882000	36890000	SH3D21	1336.7	111000	0.0199143	0	15.8567	26.6194
chr1	36882000	36891000	EVA1B	1143.53	94000	0.022376	0	16.1848	25.5876
chr1	36884000	36891000	TRAPPC3	1436.01	269000	0.0122057	0	13.9798	17.5275
chr1	37158000	37174000	GRIK3	1208.87	-327000	0.0291428	0	33.4337	35.2298
chr1	37910000	37921000	C1orf109	937.857	-236000	0.0178102	0	20.4325	16.7034
chr1	37926000	37936000	C1orf109	937.857	-227000	0.0161522	0	18.5305	15.1485
chr1	37936000	37948000	GNL2	948.063	-113000	0.0247153	0	20.682	23.4317
chr1	37938000	37948000	C1orf109	937.857	-208000	0.0169316	0	19.4245	15.8794
chr1	37944000	37952000	CDCA8	916.865	-208000	0.0120398	0	13.8125	11.0389
chr1	37978000	37981000	SNIP1	967.666	-37000	0.0128999	0	4.8891	12.4828
chr1	38016000	38024000	C1orf109	937.857	-133000	0.0245244	0	21.8597	23.0004
chr1	38017000	38022000	MEAF6	937.501	36000	0.0228777	0	8.45386	21.4479
chr1	38017000	38024000	CDCA8	916.865	-134000	0.0215342	0	19.121	19.744
chr1	38056000	38065000	YRDC	1022.08	-211000	0.0159202	0	18.2642	16.2717
chr1	38056000	38069000	C1orf109	937.857	-93000	0.0400742	0	28.2894	37.5839
chr1	38056000	38065000	CDCA8	916.865	-95000	0.0312474	0	22.5443	28.6497
chr1	38056000	38060000	DNALI1	946.099	31000	0.0201047	0	6.74014	19.0211
chr1	38058000	38065000	C1orf122	1007.64	-209000	0.0119365	0	13.694	12.0277
chr1	38058000	38063000	ZC3H12A	922.247	117000	0.0110857	0	9.26537	10.2237
chr1	38148000	38159000	ZC3H12A	922.247	210000	0.018395	0	21.0688	16.9648
chr1	38150000	38162000	SNIP1	967.666	135000	0.0335971	0	30.0887	32.5108
chr1	38152000	38161000	C1orf122	1007.64	-111000	0.0207993	0	17.0241	20.9582
chr1	38152000	38159000	MEAF6	937.501	173000	0.0128682	0	13.8818	12.0639
chr1	38152000	38161000	YRDC	1022.08	-112000	0.0222334	0	18.3311	22.7243
chr1	38152000	38161000	GNL2	948.063	92000	0.0278711	0	19.7576	26.4236
chr1	38153000	38163000	MTF1	1032.49	-166000	0.0228919	0	23.5917	23.6356
chr1	38154000	38160000	DNALI1	946.099	130000	0.0159721	0	14.245	15.1112
chr1	38155000	38161000	UTP11	878.553	-318000	0.0118316	0	13.5736	10.3947
chr1	38259000	38264000	MTF1	1032.49	-62000	0.0153164	0	8.26579	15.814
chr1	38261000	38266000	CDCA8	916.865	103000	0.011701	0	8.83323	10.7282
chr1	38269000	38277000	MTF1	1032.49	-48000	0.0331954	0	15.428	34.2739
chr1	38271000	38278000	SF3A3	1010.84	-178000	0.0116021	0	12.6137	11.7279
chr1	38271000	38281000	GNL2	948.063	211000	0.0167428	0	19.1765	15.8733
chr1	38271000	38277000	CDCA8	916.865	113000	0.016373	0	13.3911	15.0118
chr1	38271000	38277000	C1orf109	937.857	117000	0.0160987	0	13.2713	15.0983
chr1	38320000	38328000	INPP5B	1070.25	-85000	0.023277	0	16.0393	24.9121
chr1	38321000	38330000	CDCA8	916.865	165000	0.0220758	0	22.7306	20.2405
chr1	38321000	38330000	YRDC	1022.08	50000	0.0377514	0	17.5474	38.5851
chr1	38321000	38330000	C1orf122	1007.64	51000	0.0365803	0	17.2736	36.8598
chr1	38321000	38330000	C1orf109	937.857	167000	0.0241478	0	25.1035	22.6472
chr1	38322000	38328000	SF3A3	1010.84	-128000	0.0140787	0	12.3882	14.2313
chr1	38324000	38329000	MANEAL	983.6	63000	0.0154589	0	8.65188	15.2054
chr1	38324000	38331000	GNL2	948.063	262000	0.0115831	0	13.2668	10.9815
chr1	38350000	38358000	SF3A3	1010.84	-99000	0.021449	0	16.0852	21.6815
chr1	38404000	38414000	YRDC	1022.08	135000	0.0214863	0	19.2122	21.9608
chr1	38410000	38416000	MTF1	1032.49	85000	0.0187295	0	12.6112	19.338
chr1	38411000	38416000	SF3A3	1010.84	-40000	0.0197081	0	7.81112	19.9217
chr1	38442000	38449000	MTF1	1032.49	116000	0.0148462	0	12.4072	15.3286
chr1	38450000	38457000	C1orf122	1007.64	179000	0.0128646	0	14.0512	12.9629
chr1	38452000	38457000	INPP5B	1070.25	39000	0.0210692	0	8.11635	22.5492
chr1	38452000	38463000	MTF1	1032.49	128000	0.0223056	0	19.7545	23.0303
chr1	38455000	38458000	UTP11	878.553	-18000	0.0227499	0	4.87203	19.987
chr1	38474000	38481000	C1orf109	937.857	319000	0.0123501	0	14.1453	11.5827
chr1	38479000	38486000	RRAGC	957.744	-841000	0.0144684	0	16.5986	13.857
chr1	38602000	38608000	POU3F1	1121.4	90000	0.0181622	0	12.7378	20.3671
chr1	39295000	39305000	POU3F1	1121.4	785000	0.0205703	0	23.5602	23.0674
chr1	39296000	39306000	SF3A3	1010.84	843000	0.0195251	0	22.3631	19.7368
chr1	39298000	39305000	FHL3	885.183	827000	0.0122176	0	13.9935	10.8148
chr1	39302000	39308000	UTP11	878.553	824000	0.0130687	0	14.9683	11.4816
chr1	39303000	39310000	AKIRIN1	980.02	-149000	0.0121642	0	11.72	11.9212
chr1	39318000	39344000	NDUFS5	1047.42	-164000	0.0571793	0	57.547	59.8906
chr1	39319000	39348000	AKIRIN1	980.02	-116000	0.0851127	0	72.3641	83.4121
chr1	39326000	39334000	UTP11	878.553	850000	0.0133684	0	15.3115	11.7448
chr1	39369000	39374000	NDUFS5	1047.42	-117000	0.0101008	0	8.49924	10.5797
chr1	39442000	39447000	MYCBP	1023.23	103000	0.0107955	0	8.14674	11.0463
chr1	39450000	39472000	RRAGC	957.744	130000	0.0594117	0	53.336	56.9012
chr1	39453000	39503000	MYCBP	1023.23	116000	0.11813	0	106.635	120.874
chr1	39466000	39468000	NDUFS5	1047.42	-22000	0.0122432	6e-12	3.00122	12.8238
chr1	39489000	39498000	RRAGC	957.744	166000	0.022758	0	23.4874	21.7963
chr1	39490000	39503000	GJA9	805.779	149000	0.0315104	0	30.3229	25.3904
chr1	39507000	39518000	RRAGC	957.744	185000	0.0201626	0	22.5176	19.3106
chr1	39508000	39517000	MYCBP	1023.23	172000	0.0148683	0	15.8478	15.2137
chr1	39540000	39554000	RRAGC	957.744	222000	0.0255715	0	29.2884	24.4909
chr1	39541000	39557000	MYCBP	1023.23	203000	0.0257908	0	29.5396	26.3899
chr1	39543000	39551000	GJA9	805.779	198000	0.0132651	0	15.2781	10.6887
chr1	39555000	39566000	RRAGC	957.744	235000	0.0241744	0	27.6882	23.1529
chr1	39567000	39575000	MACF1	1390.99	-96000	0.0220706	0	16.1741	30.6998
chr1	39718000	39734000	MACF1	1390.99	49000	0.0613656	0	30.1661	85.3586
chr1	39851000	39863000	PABPC4	1286.8	-180000	0.0212094	0	23.0479	27.2922
chr1	39873000	39879000	MACF1	1390.99	204000	0.0123963	0	14.1982	17.2431
chr1	39939000	39944000	BMP8B	1134.59	-313000	0.0370359	0	42.489	42.0205
chr1	39944000	39955000	OXCT2	1379.3	-286000	0.0179635	0	20.6084	24.7771
chr1	39953000	39967000	BMP8B	1134.59	-295000	0.0946526	0	108.589	107.392
chr1	39962000	40008000	OXCT2	1379.3	-255000	0.396357	0	454.715	546.696
chr1	39976000	39987000	BMP8B	1134.59	-274000	0.0175686	0	20.1554	19.9331
chr1	40041000	40050000	PPIE	1121.24	-156000	0.0156705	0	15.7202	17.5704
chr1	40069000	40072000	NT5C1A	1244.5	-66000	0.00915225	0	5.16385	11.39
chr1	40116000	40121000	PABPC4	1286.8	76000	0.0140464	0	8.61245	18.0749
chr1	40117000	40121000	PPIE	1121.24	-83000	0.0115023	0	7.71494	12.8968
chr1	40125000	40130000	PABPC4	1286.8	82000	0.0131504	0	8.68382	16.9219
chr1	40131000	40138000	PPIE	1121.24	-68000	0.0213011	0	12.4922	23.8836
chr1	40182000	40185000	NT5C1A	1244.5	43000	0.0119155	0	5.01371	14.8289
chr1	40240000	40246000	BMP8A	1294.27	282000	0.00960711	0	11.0035	12.4342
chr1	40248000	40258000	BMP8A	1294.27	294000	0.0701548	0	80.352	90.7991
chr1	40275000	40288000	MFSD2A	1086.72	-135000	0.0279875	0	24.8138	30.4145
chr1	40275000	40297000	MYCL	1215.52	-82000	0.0832426	0	54.3478	101.183
chr1	40279000	40286000	TRIT1	1075.96	-63000	0.0252536	0	14.0683	27.1719
chr1	40290000	40295000	MFSD2A	1086.72	-127000	0.00955441	0	8.33703	10.383
chr1	40306000	40318000	MYCL	1215.52	-56000	0.0410775	0	20.213	49.9306
chr1	40306000	40315000	MFSD2A	1086.72	-108000	0.0218637	0	17.2561	23.7597
chr1	40494000	40499000	MYCL	1215.52	125000	0.00958216	0	8.34103	11.6473
chr1	40495000	40503000	TRIT1	1075.96	147000	0.0167381	0	16.131	18.0095
chr1	40537000	40544000	SMAP2	981.486	-294000	0.0115331	0	13.2312	11.3195
chr1	40548000	40559000	COL9A2	1230.47	-225000	0.0169789	0	19.4788	20.892
chr1	40579000	40591000	COL9A2	1230.47	-194000	0.0213847	0	24.51	26.3131
chr1	40604000	40631000	COL9A2	1230.47	-163000	0.0675428	0	68.9786	83.1091
chr1	40604000	40635000	SMAP2	981.486	-225000	0.0668874	0	76.7357	65.649
chr1	40616000	40631000	ZMPSTE24	1186.58	-93000	0.0432644	0	31.9005	51.3366
chr1	40636000	40643000	SMAP2	981.486	-196000	0.0107212	0	12.3235	10.5227
chr1	40641000	40646000	COL9A2	1230.47	-136000	0.0104535	0	9.18236	12.8627
chr1	40652000	40655000	ZMPSTE24	1186.58	-69000	0.00855653	0	5.01602	10.153
chr1	40719000	40745000	RLF	1202.56	108000	0.0751716	0	56.5303	90.3985
chr1	40722000	40729000	PPT1	1082.62	157000	0.0117304	0	11.9545	12.6995
chr1	40728000	40734000	CAP1	970.383	224000	0.0109436	0	12.5343	10.6195
chr1	40759000	40790000	RLF	1202.56	154000	0.0741727	0	70.5057	89.1972
chr1	40790000	40808000	PPT1	1082.62	238000	0.0299859	0	34.3444	32.4633
chr1	40805000	40810000	RLF	1202.56	177000	0.0083937	0	9.1536	10.0939
chr1	40837000	40851000	RLF	1202.56	210000	0.0246902	0	28.279	29.6914
chr1	40858000	40864000	RLF	1202.56	229000	0.00854925	0	9.79191	10.281
chr1	40859000	40880000	PPT1	1082.62	311000	0.0427565	0	48.9714	46.2892
chr1	40865000	40882000	RLF	1202.56	240000	0.0287533	0	32.9328	34.5777
chr1	40913000	40918000	ZNF684	1053.09	-78000	0.0141143	0	9.14252	14.8636
chr1	40994000	40999000	ZFP69B	1047.92	77000	0.0149849	0	9.44335	15.703
chr1	41079000	41084000	CITED4	1156.29	-245000	0.00900526	0	10.3312	10.4127
chr1	41092000	41098000	KCNQ4	1327.83	-151000	0.0128588	0	12.6784	17.0743
chr1	41154000	41162000	KCNQ4	1327.83	-89000	0.0202693	0	14.1192	26.9141
chr1	41175000	41183000	CITED4	1156.29	-148000	0.0143872	0	13.7334	16.6359
chr1	41207000	41213000	NFYC	1247.43	49000	0.0224931	0	10.7353	28.0586
chr1	41218000	41224000	NFYC	1247.43	60000	0.0179834	0	9.81205	22.4331
chr1	41225000	41235000	NFYC	1247.43	69000	0.0308146	0	18.3747	38.439
chr1	41247000	41259000	NFYC	1247.43	91000	0.0325256	0	23.2383	40.5735
chr1	41263000	41268000	NFYC	1247.43	108000	0.0112544	0	8.48232	14.039
chr1	41265000	41271000	RIMS3	1199.02	135000	0.0117643	0	10.5663	14.1057
chr1	41272000	41277000	RIMS3	1199.02	139000	0.00955585	0	8.85726	11.4577
chr1	41309000	41322000	RIMS3	1199.02	187000	0.0213638	0	23.6492	25.6157
chr1	41310000	41317000	NFYC	1247.43	155000	0.0133166	0	13.0269	16.6115
chr1	41313000	41319000	KCNQ4	1327.83	63000	0.0187122	0	10.5211	24.8466
chr1	41314000	41330000	CTPS1	1151.11	-116000	0.0380606	0	32.2921	43.812
chr1	41329000	41334000	NFYC	1247.43	171000	0.00880818	0	9.49337	10.9876
chr1	41408000	41424000	CITED4	1156.29	87000	0.057054	0	38.4547	65.9712
chr1	41415000	41421000	NFYC	1247.43	257000	0.00959594	0	10.9907	11.9703
chr1	41441000	41448000	CITED4	1156.29	114000	0.017384	0	14.2349	20.1011
chr1	41510000	41517000	SCMH1	1187.93	-192000	0.0123469	0	14.0852	14.6673
chr1	41573000	41578000	SCMH1	1187.93	-128000	0.00951511	0	8.43273	11.3033
chr1	41609000	41614000	SCMH1	1187.93	-95000	0.0118333	0	8.44114	14.0571
chr1	41875000	41883000	SCMH1	1187.93	166000	0.0141645	0	14.8407	16.8264
chr1	41878000	41889000	FOXO6	1293.58	53000	0.0525898	0	26.3001	68.029
chr1	41891000	41897000	EDN2	1407.01	-54000	0.0219706	0	10.7665	30.9128
chr1	41896000	41901000	SCMH1	1187.93	189000	0.00854791	0	9.62107	10.1543
chr1	41898000	41901000	EDN2	1407.01	-48000	0.0104832	0	4.79106	14.7499
chr1	41962000	41967000	FOXO6	1293.58	136000	0.00884521	0	7.95243	11.442
chr1	42268000	42282000	HIVEP3	1520.46	-108000	0.0396568	0	31.1414	60.2966
chr1	42495000	42501000	HIVEP3	1520.46	112000	0.0145551	0	11.5205	22.1305
chr1	42609000	42618000	FOXJ3	1464.29	-185000	0.0192591	0	20.9217	28.2009
chr1	42635000	42650000	FOXJ3	1464.29	-157000	0.0465387	0	46.5359	68.1459
chr1	42637000	42647000	ZMYND12	1257.02	-280000	0.015868	0	18.2044	19.9464
chr1	42637000	42647000	PPCS	1257.02	-280000	0.015868	0	18.2044	19.9464
chr1	42644000	42649000	CCDC30	1310.86	-281000	0.00779607	0	8.94394	10.2195
chr1	42677000	42681000	FOXJ3	1464.29	-120000	0.00798803	0	6.76904	11.6968
chr1	42779000	42785000	PPIH	1254.65	-341000	0.00924078	0	10.6014	11.5939
chr1	42779000	42793000	GUCA2B	1380.82	167000	0.0238378	0	24.6409	32.9157
chr1	42781000	42786000	PPCS	1257.02	-135000	0.0103847	0	9.18013	13.0537
chr1	42781000	42791000	YBX1	1156.86	-361000	0.0192257	0	22.0564	22.2414
chr1	42781000	42786000	ZMYND12	1257.02	-135000	0.0103847	0	9.18013	13.0537
chr1	42782000	42788000	CCDC30	1310.86	-140000	0.0123379	0	11.0712	16.1733
chr1	42789000	42806000	PPCS	1257.02	-119000	0.0432916	0	37.0289	54.4185
chr1	42789000	42806000	ZMYND12	1257.02	-119000	0.0432916	0	37.0289	54.4185
chr1	42791000	42796000	GUCA2A	1114.51	161000	0.0101269	0	10.4122	11.2865
chr1	42797000	42809000	CCDC30	1310.86	-126000	0.0255419	0	22.0408	33.4817
chr1	42798000	42804000	P3H1	1150.93	-429000	0.00993909	0	11.4025	11.4392
chr1	42798000	42804000	C1orf50	1150.93	-429000	0.00993909	0	11.4025	11.4392
chr1	42799000	42813000	YBX1	1156.86	-336000	0.0230101	0	26.398	26.6194
chr1	42844000	42849000	ZMYND12	1257.02	-73000	0.0137225	0	8.40684	17.2494
chr1	42844000	42849000	PPCS	1257.02	-73000	0.0137225	0	8.40684	17.2494
chr1	42881000	42888000	GUCA2A	1114.51	253000	0.010699	0	12.2542	11.9242
chr1	42919000	42929000	PPIH	1254.65	-198000	0.0142936	0	16.4185	17.9334
chr1	42919000	42926000	FOXJ3	1464.29	118000	0.0183982	0	15.4512	26.9402
chr1	42921000	42926000	RIMKLA	1268.2	76000	0.0138008	0	8.50315	17.5022
chr1	42927000	42932000	FOXJ3	1464.29	125000	0.00971717	0	8.4567	14.2287
chr1	43040000	43052000	CLDN19	1187.32	-160000	0.0247067	0	24.8658	29.3347
chr1	43042000	43048000	P3H1	1150.93	-187000	0.0102502	0	11.1414	11.7973
chr1	43042000	43048000	C1orf50	1150.93	-187000	0.0102502	0	11.1414	11.7973
chr1	43054000	43059000	CLDN19	1187.32	-146000	0.00974695	0	9.31375	11.5727
chr1	43148000	43153000	ERMAP	976.312	-131000	0.0109473	0	9.70596	10.6879
chr1	43148000	43153000	SVBP	976.312	-131000	0.0109473	0	9.70596	10.6879
chr1	43149000	43154000	FOXJ3	1464.29	348000	0.00703145	0	8.05349	10.296
chr1	43230000	43235000	FOXJ3	1464.29	429000	0.00765145	0	8.76362	11.2039
chr1	43230000	43234000	PPIH	1254.65	104000	0.00839487	0	6.32528	10.5326
chr1	43231000	43235000	SVBP	976.312	-48000	0.0158467	0	7.19919	15.4713
chr1	43231000	43235000	ERMAP	976.312	-48000	0.0158467	0	7.19919	15.4713
chr1	43311000	43314000	ERMAP	976.312	27000	0.0182105	0	5.24802	17.7792
chr1	43311000	43314000	SVBP	976.312	27000	0.0182105	0	5.24802	17.7792
chr1	43387000	43393000	CFAP57	1140.44	-245000	0.0097702	0	11.2087	11.1424
chr1	43387000	43393000	EBNA1BP2	1140.44	-245000	0.0097702	0	11.2087	11.1424
chr1	43523000	43542000	SLC2A1	1208.45	110000	0.0648279	0	49.6547	78.3416
chr1	43532000	43544000	ZNF691	1097.9	226000	0.0182265	0	20.8757	20.0109
chr1	43535000	43550000	SVBP	976.312	257000	0.0282174	0	32.3189	27.549
chr1	43535000	43550000	ERMAP	976.312	257000	0.0282174	0	32.3189	27.549
chr1	43536000	43543000	C1orf50	1150.93	305000	0.0130488	0	14.9455	15.0183
chr1	43536000	43543000	P3H1	1150.93	305000	0.0130488	0	14.9455	15.0183
chr1	43670000	43675000	MED8	1303.81	-179000	0.0077498	0	8.42181	10.1043
chr1	43680000	43722000	MED8	1303.81	-150000	0.138813	0	134.602	180.986
chr1	43681000	43713000	SZT2	1240.98	-151000	0.108203	0	107.15	134.277
chr1	43683000	43725000	ELOVL1	1353.76	-129000	0.130957	0	113.41	177.285
chr1	43689000	43713000	HYI	1144.17	-215000	0.0428721	0	49.1845	49.053
chr1	43689000	43712000	CDC20	1331.12	-120000	0.0821967	0	70.1148	109.414
chr1	43693000	43698000	MPL	1186.46	-106000	0.0108602	0	8.41334	12.8851
chr1	43699000	43725000	MPL	1186.46	-94000	0.0757548	0	52.699	89.8798
chr1	43715000	43723000	CDC20	1331.12	-104000	0.0196621	0	15.0926	26.1726
chr1	43716000	43725000	SZT2	1240.98	-133000	0.0210058	0	18.6925	26.0677
chr1	43723000	43729000	MED8	1303.81	-125000	0.0115377	0	10.0871	15.043
chr1	43802000	43808000	C1orf210	1079.6	51000	0.0202106	0	9.78682	21.8194
chr1	43820000	43824000	TMEM125	1198.32	84000	0.0101539	0	6.73583	12.1677
chr1	43828000	43833000	TMEM125	1198.32	94000	0.0120858	0	8.5487	14.4827
chr1	43916000	43923000	KDM4A	1167.55	-195000	0.0122422	0	14.0574	14.2934
chr1	43990000	44014000	KDM4A	1167.55	-117000	0.0708652	0	57.5683	82.7389
chr1	43991000	43999000	ST3GAL3	1235.89	-175000	0.0169083	0	18.2531	20.8969
chr1	43992000	43999000	ARTN	1384.45	-401000	0.0109509	0	12.5632	15.1609
chr1	44112000	44128000	PTPRF	1464.24	117000	0.0422985	0	35.6628	61.9353
chr1	44114000	44118000	ST3GAL3	1235.89	-53000	0.0125246	0	6.21892	15.4791
chr1	44134000	44146000	PTPRF	1464.24	139000	0.026899	0	24.8735	39.3867
chr1	44168000	44173000	PTPRF	1464.24	171000	0.0089011	0	9.54175	13.0334
chr1	44171000	44175000	KDM4A	1167.55	54000	0.0132763	0	6.66569	15.5008
chr1	44198000	44203000	PTPRF	1464.24	201000	0.00778825	0	8.93878	11.4039
chr1	44208000	44255000	ARTN	1384.45	-165000	0.117533	0	120.614	162.718
chr1	44215000	44244000	IPO13	1234.95	-180000	0.0676198	0	73.4363	83.5068
chr1	44223000	44236000	B4GALT2	1248.95	-215000	0.023003	0	26.3899	28.7297
chr1	44225000	44234000	ATP6V0B	1223.86	-209000	0.0212824	0	24.416	26.0467
chr1	44226000	44242000	SLC6A9	1251.7	-264000	0.0270539	0	31.0373	33.8634
chr1	44226000	44234000	CCDC24	1143.91	-225000	0.0121041	0	13.8863	13.8461
chr1	44227000	44232000	PTPRF	1464.24	231000	0.00799129	0	9.15286	11.7012
chr1	44229000	44238000	DPH2	1209.13	-200000	0.0139801	0	16.0412	16.9038
chr1	44241000	44250000	DPH2	1209.13	-188000	0.014919	0	16.5408	18.0391
chr1	44249000	44257000	IPO13	1234.95	-160000	0.0133893	0	13.454	16.5351
chr1	44330000	44336000	IPO13	1234.95	-77000	0.0152464	0	9.72951	18.8285
chr1	44335000	44340000	ST3GAL3	1235.89	162000	0.00909192	0	9.3423	11.2367
chr1	44398000	44405000	PTPRF	1464.24	401000	0.0113404	0	12.9888	16.6051
chr1	44399000	44405000	KDM4A	1167.55	283000	0.0140986	0	16.1479	16.4609
chr1	44443000	44448000	SLC6A9	1251.7	-50000	0.0177313	0	8.21148	22.1943
chr1	44494000	44498000	ATP6V0B	1223.86	52000	0.0133483	0	6.5677	16.3364
chr1	44673000	44688000	ERI3	1166.33	-138000	0.0329492	0	29.4201	38.4295
chr1	44676000	44681000	RNF220	1258.82	-189000	0.00809963	0	9.15004	10.196
chr1	44703000	44710000	ERI3	1166.33	-112000	0.0163047	0	13.1891	19.0166
chr1	44714000	44719000	ERI3	1166.33	-102000	0.0106231	0	8.0705	12.39
chr1	44757000	44764000	DMAP1	1280.65	78000	0.0209847	0	13.3688	26.8741
chr1	44778000	44789000	DMAP1	1280.65	104000	0.0318105	0	23.8421	40.7382
chr1	44818000	44825000	DMAP1	1280.65	139000	0.0140811	0	12.9248	18.033
chr1	44866000	44872000	DMAP1	1280.65	188000	0.0106454	0	11.9718	13.6331
chr1	44958000	44969000	DMAP1	1280.65	284000	0.0159336	0	18.2496	20.4054
chr1	44958000	44973000	ERI3	1166.33	139000	0.0338748	0	31.4929	39.5091
chr1	44959000	44973000	RNF220	1258.82	95000	0.0378015	0	26.9036	47.5853
chr1	45047000	45056000	ERI3	1166.33	229000	0.014529	0	16.6408	16.9456
chr1	45058000	45065000	RNF220	1258.82	188000	0.0119848	0	13.475	15.0868
chr1	45058000	45066000	DMAP1	1280.65	382000	0.015405	0	17.6442	19.7285
chr1	45066000	45074000	RNF220	1258.82	197000	0.0128617	0	14.7893	16.1906
chr1	45103000	45110000	ERI3	1166.33	283000	0.0114494	0	13.1136	13.3538
chr1	45196000	45202000	HECTD3	1286.6	-277000	0.0100318	0	11.5089	12.9069
chr1	45196000	45201000	UROD	1285.76	-278000	0.0079591	0	9.13097	10.2335
chr1	45203000	45209000	EIF2B3	998.061	-244000	0.0105716	0	12.1281	10.5511
chr1	45241000	45247000	EIF2B3	998.061	-207000	0.0101537	0	11.6487	10.134
chr1	45248000	45258000	EIF2B3	998.061	-197000	0.0165129	0	18.9581	16.4809
chr1	45249000	45254000	UROD	1285.76	-226000	0.00855988	0	9.82021	11.006
chr1	45261000	45271000	HECTD3	1286.6	-208000	0.0196567	0	22.5509	25.2903
chr1	45261000	45268000	EIF2B3	998.061	-184000	0.0132413	0	14.3303	13.2157
chr1	45261000	45282000	UROD	1285.76	-210000	0.0389189	0	44.6769	50.0404
chr1	45272000	45283000	HECTD3	1286.6	-195000	0.0185098	0	21.2568	23.8147
chr1	45272000	45285000	EIF2B3	998.061	-176000	0.0233043	0	24.5659	23.2591
chr1	45284000	45308000	HECTD3	1286.6	-171000	0.0490856	0	52.7162	63.1534
chr1	45285000	45288000	RPS8	924.488	42000	0.0119974	1e-12	5.04052	11.0914
chr1	45285000	45308000	UROD	1285.76	-171000	0.0447791	0	48.2003	57.5752
chr1	45296000	45304000	EIF2B3	998.061	-149000	0.0190504	0	18.5272	19.0134
chr1	45299000	45304000	BEST4	1007.48	46000	0.0205465	0	8.9084	20.7002
chr1	45447000	45458000	RPS8	924.488	208000	0.0171326	0	19.6229	15.8389
chr1	45448000	45458000	PLK3	991.167	186000	0.0197757	0	22.0706	19.601
chr1	45450000	45456000	DYNLT4	1005.42	178000	0.0122518	0	13.3417	12.3182
chr1	45450000	45458000	BTBD19	1029.81	177000	0.0160627	0	17.5078	16.5416
chr1	45466000	45486000	BEST4	1007.48	225000	0.0350046	0	40.0926	35.2666
chr1	45469000	45486000	PLK3	991.167	210000	0.0419495	0	48.047	41.579
chr1	45471000	45483000	DYNLT4	1005.42	200000	0.0225668	0	25.9313	22.6891
chr1	45471000	45480000	BTBD19	1029.81	199000	0.018	0	20.7207	18.5366
chr1	45472000	45485000	RPS8	924.488	237000	0.0227299	0	26.0338	21.0135
chr1	45472000	45481000	HPDL	1073.56	-314000	0.0135229	0	15.514	14.5176
chr1	45473000	45483000	MUTYH	1099	-324000	0.0203527	0	23.3494	22.3677
chr1	45473000	45483000	TOE1	1099	-324000	0.0203527	0	23.3494	22.3677
chr1	45475000	45486000	TESK2	1203.44	-475000	0.0261321	0	29.9797	31.4485
chr1	45757000	45779000	UROD	1285.76	287000	0.0654292	0	74.9396	84.1263
chr1	45758000	45778000	HECTD3	1286.6	289000	0.0555919	0	63.6724	71.5245
chr1	45763000	45770000	BEST4	1007.48	510000	0.0123441	0	14.1383	12.4364
chr1	45763000	45776000	EIF2B3	998.061	318000	0.0273603	0	31.3372	27.3072
chr1	45763000	45773000	PLK3	991.167	501000	0.0162282	0	18.5871	16.0849
chr1	45766000	45774000	DYNLT4	1005.42	495000	0.0130757	0	14.9763	13.1466
chr1	45766000	45774000	PTCH2	1014.27	458000	0.0155458	0	17.8054	15.7676
chr1	45766000	45779000	TESK2	1203.44	-184000	0.0215869	0	23.4291	25.9787
chr1	45767000	45774000	BTBD19	1029.81	494000	0.0111883	0	12.8145	11.5218
chr1	45801000	45808000	HECTD3	1286.6	324000	0.012396	0	14.1978	15.9486
chr1	45801000	45811000	UROD	1285.76	325000	0.0182551	0	20.9086	23.4717
chr1	45801000	45833000	MMACHC	927.068	-157000	0.0797947	0	75.474	73.9751
chr1	45801000	45833000	CCDC163	927.068	-157000	0.0797947	0	75.474	73.9751
chr1	45802000	45841000	TESK2	1203.44	-128000	0.141342	0	125.117	170.097
chr1	45805000	45811000	AKR1A1	1042.2	-207000	0.011342	0	13.012	11.8207
chr1	45810000	45816000	NASP	1188.1	-234000	0.00945765	0	10.8502	11.2366
chr1	45811000	45823000	PRDX1	1045.87	-164000	0.0206878	0	21.5374	21.6367
chr1	45812000	45819000	AKR1A1	1042.2	-199000	0.0115443	0	13.2572	12.0314
chr1	45820000	45832000	AKR1A1	1042.2	-187000	0.0249651	0	27.5477	26.0186
chr1	45824000	45829000	NASP	1188.1	-220000	0.00963015	0	11.0481	11.4416
chr1	45949000	45970000	MUTYH	1099	156000	0.0556788	0	54.4373	61.1912
chr1	45949000	45970000	TOE1	1099	156000	0.0556788	0	54.4373	61.1912
chr1	45954000	45960000	EIF2B3	998.061	503000	0.0118071	0	13.5233	11.7842
chr1	45954000	45964000	HECTD3	1286.6	478000	0.0201134	0	23.037	25.8779
chr1	45954000	45960000	HPDL	1073.56	160000	0.0100112	0	10.281	10.7476
chr1	45954000	45965000	UROD	1285.76	480000	0.0230534	0	26.4043	29.6411
chr1	46013000	46021000	TOE1	1099	208000	0.0140185	0	16.0562	15.4064
chr1	46013000	46021000	MUTYH	1099	208000	0.0140185	0	16.0562	15.4064
chr1	46033000	46039000	TOE1	1099	229000	0.0112369	0	12.8702	12.3494
chr1	46033000	46039000	MUTYH	1099	229000	0.0112369	0	12.8702	12.3494
chr1	46033000	46041000	MMACHC	927.068	69000	0.0261255	0	15.3248	24.2201
chr1	46033000	46041000	CCDC163	927.068	69000	0.0261255	0	15.3248	24.2201
chr1	46044000	46056000	MUTYH	1099	243000	0.0182316	0	20.8816	20.0366
chr1	46044000	46056000	TOE1	1099	243000	0.0182316	0	20.8816	20.0366
chr1	46048000	46058000	GPBP1L1	1264.8	-95000	0.0262959	0	19.2574	33.259
chr1	46048000	46054000	IPP	1289.26	-161000	0.0103951	0	10.6431	13.4019
chr1	46050000	46059000	TMEM69	1296.54	-94000	0.0214972	0	15.8136	27.8719
chr1	46149000	46154000	NASP	1188.1	99000	0.012784	0	9.49911	15.1887
chr1	46207000	46215000	P3R3URF	1412.48	-431000	0.012307	0	14.1191	17.3834
chr1	46214000	46219000	POMGNT1	1204.86	-445000	0.00837994	0	9.61378	10.0967
chr1	46337000	46344000	AKR1A1	1042.2	321000	0.0108895	0	12.4724	11.3491
chr1	46343000	46353000	TMEM69	1296.54	191000	0.0178089	0	20.1671	23.0898
chr1	46346000	46353000	GPBP1L1	1264.8	193000	0.0132083	0	15.1199	16.7058
chr1	46346000	46352000	POMGNT1	1204.86	-313000	0.00933728	0	10.7121	11.2502
chr1	46354000	46361000	GPBP1L1	1264.8	204000	0.0118656	0	13.5904	15.0076
chr1	46354000	46364000	POMGNT1	1204.86	-300000	0.0157037	0	18.0159	18.9208
chr1	46355000	46360000	TMEM69	1296.54	202000	0.00807244	0	9.26613	10.4662
chr1	46358000	46361000	MAST2	1313.84	88000	0.00771915	0	5.32094	10.1417
chr1	46373000	46380000	P3R3URF	1412.48	-262000	0.0127366	0	14.6119	17.9902
chr1	46374000	46380000	TSPAN1	1371.56	-261000	0.00979648	0	11.2389	13.4364
chr1	46376000	46391000	PIK3R3	1318.16	-216000	0.0335488	0	38.4885	44.2228
chr1	46376000	46384000	GPBP1L1	1264.8	225000	0.0168533	0	19.303	21.316
chr1	46377000	46383000	TMEM69	1296.54	223000	0.0125223	0	14.3425	16.2357
chr1	46442000	46450000	TSPAN1	1371.56	-192000	0.0118293	0	13.5162	16.2245
chr1	46445000	46451000	P3R3URF	1412.48	-193000	0.00871197	0	9.92093	12.3055
chr1	46462000	46471000	P3R3URF	1412.48	-173000	0.014322	0	15.1819	20.2295
chr1	46466000	46471000	TSPAN1	1371.56	-170000	0.00884946	0	9.20206	12.1375
chr1	46471000	46477000	NASP	1188.1	422000	0.00925726	0	10.6028	10.9985
chr1	46474000	46479000	TSPAN1	1371.56	-163000	0.00832263	0	8.50509	11.415
chr1	46484000	46514000	POMGNT1	1204.86	-159000	0.0794788	0	81.0922	95.7612
chr1	46484000	46489000	GPBP1L1	1264.8	332000	0.00925657	0	10.602	11.7077
chr1	46486000	46515000	LURAP1	1130.72	-165000	0.0688564	0	71.5	77.8574
chr1	46486000	46520000	TSPAN1	1371.56	-136000	0.110677	0	99.0877	151.8
chr1	46486000	46520000	P3R3URF	1412.48	-136000	0.113712	0	102.382	160.615
chr1	46488000	46493000	MAST2	1313.84	220000	0.00780692	0	8.94169	10.2571
chr1	46492000	46498000	TMEM69	1296.54	337000	0.0100591	0	11.5212	13.042
chr1	46492000	46512000	PIK3R3	1318.16	-92000	0.0683193	0	49.0797	90.0559
chr1	46493000	46500000	GPBP1L1	1264.8	341000	0.0104182	0	11.9326	13.177
chr1	46494000	46499000	MAST2	1313.84	226000	0.00765661	0	8.76953	10.0596
chr1	46524000	46529000	P3R3URF	1412.48	-114000	0.0106463	0	8.67904	15.0377
chr1	46524000	46528000	TSPAN1	1371.56	-113000	0.00840035	0	6.82061	11.5216
chr1	46531000	46536000	P3R3URF	1412.48	-106000	0.0106211	0	8.29513	15.002
chr1	46532000	46538000	TSPAN1	1371.56	-102000	0.0139019	0	10.6459	19.0672
chr1	46548000	46553000	P3R3URF	1412.48	-89000	0.0123929	0	8.66924	17.5047
chr1	46548000	46553000	TSPAN1	1371.56	-88000	0.0134282	0	9.36531	18.4175
chr1	46597000	46603000	POMGNT1	1204.86	-62000	0.0180713	0	9.80137	21.7735
chr1	46643000	46651000	IPP	1289.26	428000	0.0128981	0	14.7729	16.6289
chr1	46643000	46649000	GPBP1L1	1264.8	493000	0.010068	0	11.5314	12.7339
chr1	46660000	46665000	TMEM69	1296.54	505000	0.00777843	0	8.90905	10.085
chr1	46661000	46666000	IPP	1289.26	446000	0.00791622	0	9.06687	10.206
chr1	46710000	46715000	LRRC41	877.034	-54000	0.0258256	0	12.7381	22.65
chr1	46710000	46715000	UQCRH	877.034	-54000	0.0258256	0	12.7381	22.65
chr1	46711000	46717000	NSUN4	888.265	-90000	0.0154109	0	10.7889	13.689
chr1	46740000	46744000	NSUN4	888.265	-62000	0.0126264	0	6.84436	11.2156
chr1	46763000	46774000	NSUN4	888.265	-36000	0.0571066	0	20.1535	50.7258
chr1	46765000	46772000	RAD54L	951.029	53000	0.031341	0	15.4872	29.8062
chr1	46804000	46811000	UQCRH	877.034	35000	0.0364894	0	13.1929	32.0024
chr1	46804000	46811000	LRRC41	877.034	35000	0.0364894	0	13.1929	32.0024
chr1	46805000	46810000	RAD54L	951.029	91000	0.0131128	0	9.27358	12.4707
chr1	46812000	46821000	RAD54L	951.029	101000	0.0216458	0	16.1971	20.5858
chr1	46863000	46869000	TMEM275	1124.88	-133000	0.0150874	0	13.4605	16.9715
chr1	46872000	46883000	TMEM275	1124.88	-119000	0.0267046	0	22.762	30.0395
chr1	46896000	46926000	TMEM275	1124.88	-86000	0.0906562	0	62.1152	101.977
chr1	46903000	46914000	KNCN	1015.72	-104000	0.0256476	0	19.9446	26.0508
chr1	46911000	46919000	EFCAB14	1087.53	-268000	0.0139077	0	15.9554	15.1251
chr1	46918000	46924000	KNCN	1015.72	-94000	0.0139338	0	9.90867	14.1529
chr1	46938000	46945000	TMEM275	1124.88	-57000	0.0235816	0	12.1562	26.5265
chr1	46987000	46993000	EFCAB14	1087.53	-191000	0.009566	0	10.948	10.4034
chr1	46989000	46992000	DMBX1	1005.66	31000	0.0158743	0	5.26647	15.964
chr1	46997000	47010000	EFCAB14	1087.53	-183000	0.0292609	0	31.5417	31.8222
chr1	47060000	47074000	ATPAF1	1012.69	-63000	0.0434088	0	24.37	43.9596
chr1	47061000	47067000	TEX38	977.893	-71000	0.0186233	0	11.2955	18.2116
chr1	47064000	47093000	EFCAB14	1087.53	-99000	0.0840047	0	64.4323	91.3579
chr1	47075000	47083000	ATPAF1	1012.69	-54000	0.0296813	0	14.3742	30.0579
chr1	47131000	47138000	EFCAB14	1087.53	-49000	0.0307644	0	14.0418	33.4573
chr1	47132000	47136000	MKNK1	977.005	61000	0.0127934	0	6.98531	12.4992
chr1	47132000	47137000	MOB3C	1017.97	50000	0.0189805	0	8.99303	19.3215
chr1	47179000	47193000	MOB3C	1017.97	102000	0.044262	0	33.0508	45.0572
chr1	47180000	47191000	ATPAF1	1012.69	50000	0.047742	0	22.1227	48.3477
chr1	47181000	47195000	TMEM275	1124.88	182000	0.0327271	0	36.472	36.8141
chr1	47182000	47193000	MKNK1	977.005	115000	0.0341564	0	28.0736	33.371
chr1	47183000	47191000	TEX38	977.893	45000	0.0317567	0	14.1036	31.0547
chr1	47188000	47197000	KNCN	1015.72	172000	0.0158901	0	17.1023	16.1399
chr1	47349000	47369000	CYP4Z1	890.89	-166000	0.237231	0	247.036	211.346
chr1	47379000	47387000	CYP4Z1	890.89	-147000	0.0233016	0	22.3997	20.7592
chr1	47389000	47418000	CYP4A22	658.012	-194000	0.195549	0	223.79	128.673
chr1	47598000	47619000	CYP4A11	819.17	195000	0.154328	0	176.7	126.421
chr1	47643000	47650000	CMPK1	789.267	-151000	0.0146875	0	14.3624	11.5924
chr1	47777000	47784000	CMPK1	789.267	-15000	0.0668587	0	12.1419	52.7694
chr1	47797000	47801000	STIL	776.035	16000	0.0401529	0	7.50166	31.16
chr1	48158000	48194000	FOXD2	1156.16	269000	0.0932741	0	106.832	107.839
chr1	48170000	48188000	FOXE3	820.765	293000	0.0316071	0	36.2013	25.942
chr1	48170000	48184000	PDZK1IP1	930.45	519000	0.0259281	0	29.6969	24.1248
chr1	48188000	48198000	PDZK1IP1	930.45	532000	0.0165603	0	18.9674	15.4085
chr1	48195000	48208000	TRABD2B	1118.39	-257000	0.0234141	0	26.8615	26.1861
chr1	48198000	48206000	FOXD2	1156.16	297000	0.0161025	0	18.443	18.617
chr1	48220000	48231000	TRABD2B	1118.39	-238000	0.0181203	0	20.7882	20.2656
chr1	48232000	48240000	TRABD2B	1118.39	-224000	0.0147706	0	16.9454	16.5194
chr1	48243000	48253000	TRABD2B	1118.39	-211000	0.0187562	0	21.5178	20.9768
chr1	48572000	48582000	SLC5A9	916.771	-105000	0.0242458	0	19.1748	22.2278
chr1	51229000	51247000	CDKN2C	1136.78	-191000	0.0362694	0	41.3847	41.2305
chr1	51236000	51246000	FAF1	1136.06	-182000	0.0183562	0	19.8503	20.8537
chr1	51247000	51256000	FAF1	1136.06	-172000	0.0170454	0	17.9676	19.3645
chr1	51285000	51290000	FAF1	1136.06	-136000	0.00928181	0	8.19091	10.5447
chr1	51292000	51298000	FAF1	1136.06	-127000	0.0133999	0	11.7912	15.223
chr1	51431000	51449000	RNF11	1120.39	-255000	0.0323284	0	37.0883	36.2204
chr1	51700000	51705000	EPS15	1371.58	-282000	0.00767027	0	8.79962	10.5204
chr1	51790000	51799000	EPS15	1371.58	-188000	0.0221843	0	24.5794	30.4276
chr1	51812000	51817000	EPS15	1371.58	-168000	0.00842213	0	8.74833	11.5516
chr1	51874000	51893000	EPS15	1371.58	-97000	0.0695389	0	51.4493	95.3783
chr1	51881000	51891000	TTC39A	1198.33	84000	0.0256605	0	17.5675	30.7498
chr1	51886000	51891000	OSBPL9	1313.62	-193000	0.00850101	0	9.71086	11.1671
chr1	51971000	51999000	TTC39A	1198.33	185000	0.0585115	0	65.4103	70.1162
chr1	51982000	51987000	RNF11	1120.39	280000	0.00903978	0	10.3537	10.1281
chr1	52025000	52029000	OSBPL9	1313.62	-53000	0.0134416	0	6.57498	17.6571
chr1	52127000	52129000	OSBPL9	1313.62	42000	0.00767823	2.7e-11	3.2015	10.0863
chr1	52197000	52205000	OSBPL9	1313.62	116000	0.0174749	0	14.4249	22.9553
chr1	52213000	52242000	OSBPL9	1313.62	152000	0.0604617	0	56.6454	79.4236
chr1	52258000	52263000	OSBPL9	1313.62	177000	0.00816342	0	8.83402	10.7236
chr1	52339000	52349000	TXNDC12	843.882	-173000	0.0160685	0	17.1907	13.5599
chr1	52341000	52348000	KTI12	828.287	-153000	0.0131691	0	12.9965	10.9078
chr1	52343000	52350000	BTF3L4	821.157	-171000	0.012764	0	13.5229	10.4813
chr1	52359000	52372000	RAB3B	874.299	-84000	0.0346053	0	23.9319	30.2554
chr1	52589000	52596000	CC2D1B	1127.49	-237000	0.0124763	0	14.3133	14.067
chr1	52590000	52596000	PRPF38A	1164.84	-275000	0.00958993	0	11.0019	11.1707
chr1	52590000	52596000	ORC1	1164.84	-275000	0.00958993	0	11.0019	11.1707
chr1	52601000	52614000	CC2D1B	1127.49	-224000	0.0294471	0	33.7829	33.2014
chr1	52603000	52611000	PRPF38A	1164.84	-261000	0.013609	0	15.6127	15.8522
chr1	52603000	52611000	ORC1	1164.84	-261000	0.013609	0	15.6127	15.8522
chr1	52606000	52612000	COA7	1253.39	-552000	0.00903647	0	10.367	11.3262
chr1	52746000	52752000	ZFYVE9	1061.25	137000	0.0119344	0	10.7806	12.6654
chr1	52753000	52776000	ZFYVE9	1061.25	152000	0.0606616	0	59.7981	64.3772
chr1	52787000	52803000	ZFYVE9	1061.25	183000	0.0307035	0	34.1725	32.5841
chr1	52806000	52824000	ZFYVE9	1061.25	204000	0.0354725	0	40.702	37.6452
chr1	52825000	52841000	ZFYVE9	1061.25	222000	0.0357441	0	40.9396	37.9334
chr1	52828000	52836000	TXNDC12	843.882	309000	0.0140679	0	16.1127	11.8717
chr1	52828000	52835000	BTF3L4	821.157	308000	0.01322	0	15.1416	10.8557
chr1	52866000	52875000	COA7	1253.39	-291000	0.0166881	0	19.1452	20.9168
chr1	52867000	52874000	ZFYVE9	1061.25	261000	0.0141099	0	16.1609	14.9742
chr1	52870000	52875000	TUT4	1193.33	-144000	0.00883803	0	8.28456	10.5467
chr1	53015000	53020000	COA7	1253.39	-144000	0.00986326	0	9.24725	12.3625
chr1	53016000	53023000	GPX7	1153.53	-45000	0.0316196	0	14.051	36.4742
chr1	53066000	53071000	TUT4	1193.33	46000	0.0229423	0	10.2765	27.3777
chr1	53068000	53075000	PRPF38A	1164.84	200000	0.011075	0	12.756	12.9006
chr1	53068000	53075000	ORC1	1164.84	200000	0.011075	0	12.756	12.9006
chr1	53140000	53147000	TUT4	1193.33	123000	0.0140481	0	12.007	16.764
chr1	53140000	53170000	PRPF38A	1164.84	292000	0.057294	0	65.6219	66.738
chr1	53140000	53170000	ORC1	1164.84	292000	0.057294	0	65.6219	66.738
chr1	53141000	53155000	CC2D1B	1127.49	312000	0.0248055	0	28.4111	27.968
chr1	53148000	53155000	TUT4	1193.33	131000	0.0155393	0	13.7892	18.5435
chr1	53157000	53172000	SCP2	1273.54	-222000	0.0324588	0	37.2379	41.3376
chr1	53158000	53165000	CC2D1B	1127.49	328000	0.0112706	0	12.9089	12.7075
chr1	53160000	53172000	ECHDC2	1289	-219000	0.0307492	0	35.2766	39.6356
chr1	53163000	53171000	TUT4	1193.33	146000	0.0163029	0	15.6172	19.4548
chr1	53190000	53197000	SCP2	1273.54	-196000	0.0113415	0	13.0373	14.4438
chr1	53202000	53210000	SCP2	1273.54	-184000	0.013216	0	14.2971	16.8312
chr1	53235000	53238000	COA7	1253.39	70000	0.00820027	0	4.88667	10.2782
chr1	53365000	53396000	CPT2	1049.82	-266000	0.0580304	0	66.5746	60.9214
chr1	53369000	53375000	COA7	1253.39	206000	0.0117595	0	13.4688	14.7393
chr1	53382000	53395000	COA7	1253.39	220000	0.0311918	0	35.7256	39.0956
chr1	53384000	53397000	ZYG11B	1294.8	191000	0.0216907	0	24.7771	28.0852
chr1	53389000	53393000	ZYG11A	1030.39	81000	0.010883	0	7.03369	11.2137
chr1	53478000	53488000	CPT2	1049.82	-173000	0.0163301	0	17.6248	17.1437
chr1	53490000	53498000	CPT2	1049.82	-164000	0.0164252	0	16.9615	17.2435
chr1	53511000	53517000	CPT2	1049.82	-147000	0.0144303	0	13.6676	15.1492
chr1	53512000	53518000	SCP2	1273.54	119000	0.0172011	0	14.4965	21.9063
chr1	53636000	53656000	ECHDC2	1289	254000	0.0355141	0	40.6762	45.7775
chr1	53638000	53664000	SCP2	1273.54	255000	0.0532987	0	61.0459	67.8781
chr1	53640000	53648000	ZYG11A	1030.39	333000	0.015042	0	17.2284	15.4991
chr1	53648000	53653000	PODN	1117.02	121000	0.0104991	0	8.87737	11.7278
chr1	53752000	53757000	LRP8	954.919	-36000	0.0218006	0	8.0844	20.8178
chr1	53842000	53847000	LRP8	954.919	47000	0.0178404	0	8.12911	17.0361
chr1	53853000	53863000	LRP8	954.919	60000	0.0337417	0	18.3901	32.2206
chr1	53937000	53961000	GLIS1	983.485	-253000	0.0466251	0	53.49	45.8551
chr1	54147000	54163000	DMRTB1	913.788	223000	0.0249685	0	28.5978	22.8159
chr1	54301000	54307000	TMEM59	1104.83	-213000	0.0118404	0	13.5837	13.0816
chr1	54301000	54306000	PARS2	1185	-924000	0.00882536	0	10.1248	10.458
chr1	54301000	54310000	HSPB11	973.982	-103000	0.0220293	0	16.8851	21.4562
chr1	54301000	54307000	TCEANC2	1104.83	-213000	0.0118404	0	13.5837	13.0816
chr1	54301000	54310000	LRRC42	996.638	-104000	0.02041	0	15.7343	20.3414
chr1	54321000	54327000	LRRC42	996.638	-85000	0.0161644	0	11.0724	16.11
chr1	54321000	54327000	HSPB11	973.982	-84000	0.0155993	0	10.5899	15.1934
chr1	54341000	54348000	LRRC42	996.638	-66000	0.0223935	0	12.643	22.3182
chr1	54342000	54346000	HSPB11	973.982	-65000	0.0124945	0	6.99902	12.1694
chr1	54349000	54361000	HSPB11	973.982	-53000	0.0511443	0	25.1428	49.8136
chr1	54349000	54361000	LRRC42	996.638	-54000	0.0543863	0	27.1745	54.2035
chr1	54354000	54359000	NDC1	811.885	50000	0.0179195	0	8.47743	14.5486
chr1	54404000	54420000	YIPF1	974.672	57000	0.070119	0	35.3216	68.3431
chr1	54407000	54423000	NDC1	811.885	114000	0.0417335	0	32.5813	33.8828
chr1	54408000	54416000	DIO1	919.879	50000	0.0300397	0	14.0654	27.6329
chr1	54410000	54416000	TCEANC2	1104.83	-102000	0.0148008	0	11.3294	16.3524
chr1	54410000	54416000	TMEM59	1104.83	-102000	0.0148008	0	11.3294	16.3524
chr1	54424000	54429000	YIPF1	974.672	70000	0.0156	0	9.21639	15.2048
chr1	54510000	54522000	NDC1	811.885	213000	0.0281058	0	32.1911	22.8187
chr1	54515000	54521000	LRRC42	996.638	102000	0.0152722	0	11.5029	15.2209
chr1	54515000	54521000	HSPB11	973.982	103000	0.0157305	0	11.8509	15.3212
chr1	54519000	54526000	DIO1	919.879	158000	0.0113882	0	11.6101	10.4758
chr1	54580000	54590000	LEXM	1128.12	-685000	0.01932	0	22.1646	21.7952
chr1	54583000	54588000	TTC22	1120.68	-680000	0.00907961	0	10.4165	10.1754
chr1	54584000	54597000	SSBP3	1877.78	-281000	0.0261157	0	29.9609	49.0397
chr1	54663000	54670000	SSBP3	1877.78	-203000	0.0123225	0	14.1368	23.1389
chr1	54710000	54715000	SSBP3	1877.78	-157000	0.00933403	0	9.33738	17.5273
chr1	54736000	54744000	SSBP3	1877.78	-130000	0.0178072	0	15.7476	33.4382
chr1	54738000	54742000	MRPL37	1364.73	72000	0.0102197	0	6.15759	13.9472
chr1	54738000	54742000	CYB5RL	1364.73	72000	0.0102197	0	6.15759	13.9472
chr1	54741000	54746000	ACOT11	1635.53	-268000	0.00749496	0	8.5985	12.2582
chr1	54750000	54761000	SSBP3	1877.78	-112000	0.0232483	0	19.0341	43.6554
chr1	54763000	54768000	SSBP3	1877.78	-105000	0.0118452	0	9.09289	22.2428
chr1	54772000	54780000	SSBP3	1877.78	-93000	0.0228601	0	16.2971	42.9263
chr1	54818000	54827000	MRPL37	1364.73	154000	0.0178413	0	17.4854	24.3486
chr1	54818000	54827000	CYB5RL	1364.73	154000	0.0178413	0	17.4854	24.3486
chr1	54823000	54827000	ACOT11	1635.53	-186000	0.0066757	0	7.31315	10.9183
chr1	54826000	54828000	SSBP3	1877.78	-43000	0.00741006	0	3.10574	13.9145
chr1	54833000	54843000	CYB5RL	1364.73	170000	0.0207129	0	21.9011	28.2675
chr1	54833000	54843000	MRPL37	1364.73	170000	0.0207129	0	21.9011	28.2675
chr1	54850000	54856000	CYB5RL	1364.73	184000	0.0107192	0	11.9297	14.6289
[truncated: 51,455 more rows]

## Sheet: Supplementary Data 5
Supplementary Data 5: PIDs in NF-LA-CM
Chromosome	Start	End	Gene	Sum_of_interactions	Relative_position	Relative_interactions	P_value	Fold	Raw
chr1	354000	382000	OR4F16	204.646	-251000	0.546399	0	626.849	111.819
chr1	610000	633000	OR4F29	202.199	251000	0.562354	0	644.095	113.707
chr1	805000	810000	HES4	1182.99	-123000	0.0125584	0	10.8983	14.8565
chr1	837000	843000	PLEKHN1	949.191	-58000	0.0225592	0	11.9872	21.413
chr1	838000	844000	NOC2L	951.942	-51000	0.0232077	0	11.0644	22.0924
chr1	839000	844000	KLHL17	967.826	-52000	0.0198463	0	9.51306	19.2077
chr1	850000	853000	PLEKHN1	949.191	-47000	0.0111252	2e-12	5.0807	10.5599
chr1	856000	859000	PLEKHN1	949.191	-43000	0.0114914	2e-12	4.76523	10.9075
chr1	857000	862000	NOC2L	951.942	-34000	0.02939	0	9.97238	27.9776
chr1	857000	862000	KLHL17	967.826	-35000	0.028332	0	9.84054	27.4204
chr1	858000	862000	AGRN	999.661	-91000	0.0113516	0	8.00555	11.3477
chr1	875000	880000	SDF4	1341.78	-286000	0.00880985	0	10.107	11.8209
chr1	875000	880000	B3GALT6	1318.67	-287000	0.00870655	0	9.98848	11.4811
chr1	892000	896000	SAMD11	1056.57	33000	0.0225493	0	7.58768	23.8249
chr1	903000	906000	ISG15	1048.77	-42000	0.0126219	0	5.2345	13.2374
chr1	903000	908000	SAMD11	1056.57	42000	0.0224034	0	9.55515	23.6706
chr1	911000	917000	AURKAIP1	1347.28	-394000	0.0106844	0	12.2576	14.3949
chr1	927000	935000	B3GALT6	1318.67	-235000	0.0136041	0	15.6072	17.9394
chr1	927000	932000	SDF4	1341.78	-234000	0.00867254	0	9.94946	11.6367
chr1	928000	940000	ACAP3	1090.73	-305000	0.0227329	0	26.08	24.7955
chr1	935000	940000	PUSL1	1044.33	-306000	0.0101009	0	11.5881	10.5487
chr1	935000	939000	PERM1	1106.23	16000	0.0327646	0	6.42184	36.2452
chr1	947000	952000	UBE2J2	1377.48	-256000	0.00748685	0	8.58919	10.313
chr1	953000	958000	TAS1R3	1172.67	-308000	0.00980665	0	11.2506	11.5
chr1	958000	963000	RNF223	980.748	-46000	0.0236658	0	10.6786	23.2102
chr1	963000	968000	PLEKHN1	949.191	63000	0.0175412	0	9.54322	16.65
chr1	963000	973000	SDF4	1341.78	-197000	0.0203878	0	23.4132	27.356
chr1	964000	969000	UBE2J2	1377.48	-239000	0.0116833	0	13.4035	16.0935
chr1	965000	971000	DVL1	887.093	-314000	0.0113917	0	13.069	10.1055
chr1	966000	974000	B3GALT6	1318.67	-198000	0.014045	0	16.1399	18.5207
chr1	971000	979000	SCNN1D	1139.54	-237000	0.0153078	0	17.5616	17.4438
chr1	974000	980000	C1orf159	1054.3	-73000	0.0160136	0	9.7139	16.8832
chr1	974000	979000	C1QTNF12	1220.97	-204000	0.0106271	0	12.1918	12.9754
chr1	975000	980000	SDF4	1341.78	-189000	0.00786454	0	8.67123	10.5525
chr1	980000	987000	PUSL1	1044.33	-258000	0.0126933	0	14.5623	13.256
chr1	982000	988000	ACAP3	1090.73	-256000	0.00999162	0	11.4628	10.8982
chr1	985000	991000	AGRN	999.661	30000	0.038087	0	12.1367	38.0741
chr1	991000	999000	HES4	1182.99	56000	0.0368638	0	19.1658	43.6096
chr1	992000	997000	PLEKHN1	949.191	89000	0.0145066	0	10.1397	13.7695
chr1	992000	1006000	PERM1	1106.23	82000	0.0510426	0	32.7127	56.465
chr1	995000	1004000	AGRN	999.661	40000	0.0404258	0	16.591	40.4121
chr1	995000	1001000	SAMD11	1056.57	137000	0.0119751	0	10.7693	12.6525
chr1	998000	1003000	C1QTNF12	1220.97	-177000	0.00942227	0	10.2712	11.5043
chr1	998000	1003000	PLEKHN1	949.191	96000	0.0132851	0	9.67397	12.6101
chr1	1000000	1005000	NOC2L	951.942	107000	0.0113679	0	8.56465	10.8216
chr1	1000000	1006000	KLHL17	967.826	106000	0.0165115	0	12.4331	15.9802
chr1	1001000	1009000	SCNN1D	1139.54	-208000	0.0134754	0	15.4594	15.3558
chr1	1001000	1006000	B3GALT6	1318.67	-160000	0.00898159	0	9.18024	11.8438
chr1	1011000	1018000	ACAP3	1090.73	-226000	0.0140739	0	16.1461	15.3509
chr1	1011000	1016000	MXRA8	1184.64	-276000	0.012537	0	14.3829	14.8519
chr1	1011000	1021000	UBE2J2	1377.48	-191000	0.0232704	0	26.3545	32.0545
chr1	1013000	1017000	AGRN	999.661	58000	0.0128463	0	6.68511	12.8419
chr1	1014000	1019000	PERM1	1106.23	97000	0.0120277	0	8.83365	13.3054
chr1	1028000	1037000	TNFRSF18	1094.14	-107000	0.0200191	0	15.6891	21.9038
chr1	1042000	1047000	C1QTNF12	1220.97	-136000	0.0109673	0	9.76701	13.3907
chr1	1044000	1068000	SCNN1D	1139.54	-159000	0.064477	0	64.7647	73.4743
chr1	1044000	1061000	SDF4	1341.78	-108000	0.0463017	0	37.4342	62.1269
chr1	1044000	1049000	AGRN	999.661	89000	0.0124366	0	8.63371	12.4324
chr1	1045000	1067000	UBE2J2	1377.48	-145000	0.0570986	0	55.1259	78.6523
chr1	1045000	1052000	B3GALT6	1318.67	-118000	0.0174934	0	14.6298	23.0681
chr1	1047000	1052000	PUSL1	1044.33	-193000	0.0102703	0	11.7291	10.7256
chr1	1047000	1056000	ACAP3	1090.73	-189000	0.0172732	0	19.3427	18.8405
chr1	1053000	1061000	B3GALT6	1318.67	-109000	0.0255051	0	20.2197	33.6328
chr1	1055000	1061000	C1QTNF12	1220.97	-122000	0.0147626	0	12.638	18.0246
chr1	1060000	1064000	TNFRSF4	940.837	-86000	0.0106714	0	7.31662	10.04
chr1	1065000	1070000	B3GALT6	1318.67	-97000	0.0119801	0	8.93636	15.7977
chr1	1065000	1070000	SDF4	1341.78	-98000	0.0171213	0	12.6354	22.9731
chr1	1066000	1072000	C1QTNF12	1220.97	-109000	0.0119721	0	9.58194	14.6176
chr1	1069000	1074000	UBE2J2	1377.48	-133000	0.0101073	0	8.99799	13.9226
chr1	1073000	1084000	SCNN1D	1139.54	-139000	0.0300325	0	26.4848	34.2233
chr1	1074000	1079000	ACAP3	1090.73	-165000	0.0099098	0	10.2028	10.8089
chr1	1085000	1090000	TNFRSF4	940.837	-61000	0.0160823	0	8.58695	15.1308
chr1	1096000	1100000	TNFRSF4	940.837	-51000	0.0133068	0	6.20238	12.5195
chr1	1115000	1119000	RNF223	980.748	103000	0.0102082	0	7.70672	10.0116
chr1	1135000	1140000	DVL1	887.093	-145000	0.0127779	0	12.0661	11.3352
chr1	1151000	1158000	C1orf159	1054.3	101000	0.016102	0	12.061	16.9764
chr1	1165000	1170000	PERM1	1106.23	248000	0.0111357	0	12.7543	12.3187
chr1	1165000	1170000	AURKAIP1	1347.28	-141000	0.0115124	0	10.2345	15.5104
chr1	1165000	1180000	C1orf159	1054.3	117000	0.0446798	0	37.4607	47.106
chr1	1171000	1175000	TTLL10	967.492	60000	0.0129938	0	7.09147	12.5714
chr1	1197000	1205000	TTLL10	967.492	92000	0.021191	0	14.7493	20.5022
chr1	1198000	1223000	C1orf159	1054.3	158000	0.0690459	0	69.0745	72.7952
chr1	1207000	1212000	ISG15	1048.77	257000	0.0101228	0	11.5942	10.6164
chr1	1209000	1215000	AGRN	999.661	253000	0.0105103	0	12.038	10.5068
chr1	1226000	1236000	PLEKHN1	949.191	324000	0.0179327	0	20.5393	17.0216
chr1	1226000	1234000	C1orf159	1054.3	176000	0.0205669	0	22.3656	21.6838
chr1	1227000	1233000	TNFRSF18	1094.14	85000	0.0173771	0	11.7068	19.013
chr1	1235000	1245000	HES4	1182.99	303000	0.0191797	0	21.9675	22.6894
chr1	1236000	1251000	C1orf159	1054.3	186000	0.034102	0	38.4763	35.9538
chr1	1245000	1249000	CCNL2	1323.85	-86000	0.0110109	0	7.55169	14.5768
chr1	1252000	1261000	ISG15	1048.77	305000	0.0188011	0	21.5339	19.7179
chr1	1253000	1258000	ATAD3A	1453.37	-192000	0.00892048	0	10.0842	12.9648
chr1	1259000	1262000	DVL1	887.093	-21000	0.0229287	0	5.51771	20.3399
chr1	1263000	1270000	TMEM88B	1035.25	-93000	0.0207275	0	14.635	21.4582
chr1	1265000	1270000	AGRN	999.661	310000	0.0101012	0	11.5694	10.0977
chr1	1284000	1294000	FNDC10	883.361	-242000	0.0178853	0	20.5187	15.7992
chr1	1293000	1298000	ATAD3C	1069.89	-89000	0.0139014	0	9.64575	14.873
chr1	1306000	1313000	SDF4	1341.78	139000	0.0154245	0	14.1271	20.6964
chr1	1306000	1312000	B3GALT6	1318.67	138000	0.0136284	0	12.3093	17.9714
chr1	1306000	1311000	ATAD3B	1323.76	-95000	0.0119645	0	8.71414	15.8381
chr1	1322000	1331000	TNFRSF4	940.837	174000	0.016629	0	17.9554	15.6451
chr1	1327000	1330000	ATAD3B	1323.76	-77000	0.00764863	0	4.80288	10.1249
chr1	1339000	1342000	INTS11	1316.06	78000	0.00806685	0	5.08036	10.6164
chr1	1339000	1342000	CPTP	1316.06	78000	0.00806685	0	5.08036	10.6164
chr1	1340000	1346000	MIB2	1162.97	-204000	0.00930436	0	10.6743	10.8207
chr1	1359000	1364000	TAS1R3	1172.67	90000	0.0143289	0	10.1231	16.803
chr1	1382000	1387000	MXRA8	1184.64	89000	0.013765	0	9.47819	16.3065
chr1	1402000	1414000	ATAD3A	1453.37	-36000	0.177755	0	64.4925	258.344
chr1	1403000	1413000	MIB2	1162.97	-139000	0.025717	0	22.9742	29.9082
chr1	1431000	1441000	ATAD3C	1069.89	49000	0.0512236	0	23.7419	54.8038
chr1	1437000	1445000	AURKAIP1	1347.28	128000	0.0195563	0	17.1587	26.3477
chr1	1440000	1451000	ATAD3B	1323.76	37000	0.0963652	0	35.0336	127.564
chr1	1440000	1445000	B3GALT6	1318.67	271000	0.00803419	0	9.20199	10.5944
chr1	1442000	1448000	ACAP3	1090.73	200000	0.0115667	0	13.3086	12.6162
chr1	1449000	1459000	ATAD3C	1069.89	66000	0.0363523	0	20.8318	38.893
chr1	1457000	1462000	CPTP	1316.06	196000	0.00801094	0	9.25854	10.5428
chr1	1457000	1462000	INTS11	1316.06	196000	0.00801094	0	9.25854	10.5428
chr1	1477000	1482000	MIB2	1162.97	-69000	0.0137892	0	8.19543	16.0364
chr1	1507000	1513000	MIB2	1162.97	-38000	0.0351644	0	13.4803	40.8953
chr1	1530000	1542000	TMEM88B	1035.25	175000	0.0257293	0	27.5649	26.6363
chr1	1540000	1545000	ATAD3C	1069.89	153000	0.0104172	0	10.1883	11.1453
chr1	1547000	1555000	ATAD3B	1323.76	142000	0.0174813	0	16.2971	23.141
chr1	1548000	1554000	CDK11A	1491.18	-101000	0.0137476	0	10.4748	20.5002
chr1	1549000	1555000	SSU72	1123.84	38000	0.0341264	0	13.2555	38.3527
chr1	1553000	1560000	ANKRD65	1113.61	195000	0.0115346	0	13.2938	12.845
chr1	1570000	1583000	TMEM88B	1035.25	215000	0.0225869	0	25.87	23.3831
chr1	1584000	1599000	CDK11A	1491.18	-63000	0.277196	0	152.356	413.35
chr1	1587000	1591000	NADK	1276.31	-118000	0.00870582	0	7.34279	11.1113
chr1	1589000	1600000	GNB1	1037.72	-229000	0.0204343	0	23.443	21.205
chr1	1589000	1593000	TMEM240	1186.02	114000	0.00994313	0	8.10065	11.7928
chr1	1620000	1627000	CALML6	930.183	-220000	0.0128791	0	14.7754	11.9799
chr1	1623000	1626000	NADK	1276.31	-82000	0.00792302	0	5.29836	10.1122
chr1	1623000	1630000	GNB1	1037.72	-194000	0.0170124	0	19.5328	17.6541
chr1	1628000	1644000	MMP23B	1339.51	62000	0.281935	0	156.521	377.655
chr1	1638000	1643000	TMEM88B	1035.25	276000	0.00980404	0	11.2291	10.1497
chr1	1651000	1662000	CDK11B	1503.97	64000	0.233543	0	130.437	351.241
chr1	1652000	1659000	MIB2	1162.97	102000	0.0193996	0	14.5901	22.5612
chr1	1656000	1661000	GNB1	1037.72	-163000	0.00968028	0	9.8922	10.0454
chr1	1663000	1675000	GNB1	1037.72	-153000	0.0268124	0	26.3128	27.8237
chr1	1664000	1672000	CALML6	930.183	-176000	0.0147505	0	15.999	13.7206
chr1	1672000	1686000	SLC35E2B	1476.75	50000	0.289611	0	137.967	427.682
chr1	1675000	1681000	TMEM52	945.495	-169000	0.0107707	0	11.2338	10.1836
chr1	1676000	1685000	GNB1	1037.72	-139000	0.0245039	0	21.6811	25.4281
chr1	1681000	1686000	MMP23B	1339.51	111000	0.01426	0	11.6315	19.1014
chr1	1681000	1690000	CALML6	930.183	-157000	0.0179067	0	18.0693	16.6565
chr1	1689000	1695000	GNB1	1037.72	-127000	0.0127338	0	11.2014	13.2141
chr1	1700000	1713000	GNB1	1037.72	-111000	0.0326217	0	26.6892	33.852
chr1	1705000	1712000	CALML6	930.183	-134000	0.0176425	0	15.5704	16.4108
chr1	1717000	1724000	GNB1	1037.72	-102000	0.0234594	0	17.7054	24.3442
chr1	1725000	1734000	GNB1	1037.72	-91000	0.0259449	0	18.2837	26.9234
chr1	1728000	1733000	TMEM52	945.495	-117000	0.0112223	0	9.44447	10.6107
chr1	1745000	1751000	GNB1	1037.72	-71000	0.0193651	0	11.8313	20.0954
chr1	1794000	1804000	NADK	1276.31	84000	0.0287455	0	19.5098	36.6881
chr1	1811000	1826000	NADK	1276.31	107000	0.0361429	0	27.683	46.1294
chr1	1823000	1828000	CDK11B	1503.97	234000	0.00862188	0	9.8751	12.967
chr1	1834000	1843000	SLC35E2B	1476.75	212000	0.0238337	0	27.298	35.1963
chr1	1834000	1849000	NADK	1276.31	125000	0.0486925	0	42.79	62.1466
chr1	1838000	1843000	CDK11A	1491.18	180000	0.00843321	0	9.35161	12.5755
chr1	1850000	1855000	GABRD	919.931	-95000	0.013607	0	9.90899	12.5175
chr1	1853000	1858000	CDK11B	1503.97	263000	0.00683864	0	7.83266	10.2851
chr1	1869000	1885000	PRKCZ	1077.14	-103000	0.0491345	0	37.5989	52.9249
chr1	1873000	1878000	GABRD	919.931	-75000	0.0135986	0	8.33871	12.5097
chr1	1886000	1892000	PRKCZ	1077.14	-89000	0.0151586	0	10.6374	16.3279
chr1	1895000	1900000	PRKCZ	1077.14	-83000	0.0121523	0	8.05635	13.0897
chr1	1964000	1969000	NADK	1276.31	253000	0.00792184	0	9.07331	10.1107
chr1	2071000	2078000	PRKCZ	1077.14	90000	0.0182958	0	12.7677	19.7072
chr1	2106000	2144000	RER1	1278.06	-195000	0.10741	0	121.482	137.276
chr1	2106000	2144000	MORN1	1278.06	-195000	0.10741	0	121.482	137.276
chr1	2115000	2120000	PANK4	1104.35	-336000	0.0102522	0	11.7617	11.322
chr1	2117000	2136000	PEX10	1259.98	-210000	0.0408144	0	46.8238	51.4255
chr1	2125000	2131000	PRXL2B	1050.74	-388000	0.0102633	0	11.7744	10.784
chr1	2140000	2148000	PEX10	1259.98	-197000	0.0176642	0	20.2905	22.2566
chr1	2142000	2147000	PRXL2B	1050.74	-370000	0.0097771	0	11.2167	10.2732
chr1	2145000	2151000	MORN1	1278.06	-174000	0.011165	0	11.7968	14.2695
chr1	2145000	2151000	RER1	1278.06	-174000	0.011165	0	11.7968	14.2695
chr1	2170000	2175000	RER1	1278.06	-148000	0.00999101	0	9.62649	12.7691
chr1	2170000	2175000	MORN1	1278.06	-148000	0.00999101	0	9.62649	12.7691
chr1	2179000	2183000	RER1	1278.06	-139000	0.00817677	0	7.06966	10.4504
chr1	2179000	2183000	MORN1	1278.06	-139000	0.00817677	0	7.06966	10.4504
chr1	2190000	2196000	RER1	1278.06	-129000	0.0149508	0	13.1055	19.108
chr1	2190000	2196000	MORN1	1278.06	-129000	0.0149508	0	13.1055	19.108
chr1	2199000	2204000	SKI	1097.88	37000	0.0228941	0	8.80551	25.135
chr1	2211000	2216000	HES5	1161.3	-244000	0.0105032	0	12.0496	12.1973
chr1	2211000	2214000	SKI	1097.88	50000	0.0117528	0	5.56342	12.9031
chr1	2217000	2222000	SKI	1097.88	56000	0.0187055	0	9.67202	20.5364
chr1	2225000	2236000	SKI	1097.88	69000	0.0391301	0	22.8359	42.9602
chr1	2230000	2234000	FAAP20	1403.22	104000	0.00995885	0	7.53432	13.9745
chr1	2237000	2254000	SKI	1097.88	83000	0.0673408	0	44.4444	73.9321
chr1	2238000	2267000	FAAP20	1403.22	117000	0.0799568	0	68.5834	112.197
chr1	2239000	2244000	MORN1	1278.06	-79000	0.0157058	0	10.1779	20.073
chr1	2239000	2244000	RER1	1278.06	-79000	0.0157058	0	10.1779	20.073
chr1	2288000	2294000	FAAP20	1403.22	164000	0.0114278	0	11.7276	16.0357
chr1	2300000	2331000	FAAP20	1403.22	186000	0.12158	0	136.401	170.603
chr1	2311000	2326000	SKI	1097.88	155000	0.0422626	0	41.8833	46.3993
chr1	2319000	2328000	HES5	1161.3	-138000	0.0209138	0	18.437	24.2872
chr1	2326000	2356000	PANK4	1104.35	-121000	0.0961671	0	78.7196	106.202
chr1	2334000	2339000	TNFRSF14	1176.45	-147000	0.00937027	0	9.07851	11.0236
chr1	2336000	2356000	HES5	1161.3	-108000	0.0574441	0	46.8848	66.7096
chr1	2336000	2354000	PRXL2B	1050.74	-171000	0.0406689	0	42.7609	42.7322
chr1	2337000	2346000	FAAP20	1403.22	213000	0.0175517	0	20.1029	24.6289
chr1	2340000	2354000	TNFRSF14	1176.45	-135000	0.0332791	0	29.692	39.1511
chr1	2341000	2347000	SKI	1097.88	182000	0.0101449	0	11.2316	11.1378
chr1	2348000	2359000	TTC34	740.7	-365000	0.0208512	0	23.9213	15.4445
chr1	2355000	2363000	TNFRSF14	1176.45	-126000	0.0203834	0	17.8043	23.98
chr1	2378000	2383000	TNFRSF14	1176.45	-105000	0.0141981	0	10.9906	16.7033
chr1	2401000	2405000	TNFRSF14	1176.45	-83000	0.0107531	0	7.16178	12.6505
chr1	2416000	2419000	TNFRSF14	1176.45	-68000	0.00850611	1e-12	4.98426	10.007
chr1	2440000	2465000	PEX10	1259.98	103000	0.0731634	0	56.4109	92.1846
chr1	2459000	2462000	PLCH2	960.126	49000	0.0115111	0	5.45035	11.0521
chr1	2459000	2464000	MORN1	1278.06	137000	0.0122132	0	10.9791	15.6093
chr1	2459000	2464000	RER1	1278.06	137000	0.0122132	0	10.9791	15.6093
chr1	2467000	2489000	PEX10	1259.98	134000	0.0785288	0	69.6546	98.9451
chr1	2473000	2482000	RER1	1278.06	152000	0.0174455	0	16.9877	22.2963
chr1	2473000	2482000	MORN1	1278.06	152000	0.0174455	0	16.9877	22.2963
chr1	2477000	2482000	PRXL2B	1050.74	-34000	0.0253236	0	9.16756	26.6084
chr1	2479000	2483000	PLCH2	960.126	70000	0.0122221	0	7.31098	11.7347
chr1	2492000	2501000	PEX10	1259.98	150000	0.0195605	0	18.9602	24.6459
chr1	2503000	2521000	PEX10	1259.98	161000	0.0390675	0	40.6719	49.2244
chr1	2513000	2519000	RER1	1278.06	189000	0.0090748	0	10.2387	11.5981
chr1	2513000	2519000	MORN1	1278.06	189000	0.0090748	0	10.2387	11.5981
chr1	2570000	2576000	PRXL2B	1050.74	53000	0.0229976	0	11.3072	24.1644
chr1	2570000	2577000	PANK4	1104.35	113000	0.0183069	0	14.8897	20.2173
chr1	2570000	2577000	PEX10	1259.98	227000	0.016509	0	18.9087	20.8011
chr1	2572000	2577000	TNFRSF14	1176.45	86000	0.0142234	0	9.48086	16.7331
chr1	2787000	2792000	ACTRT2	1154.33	-148000	0.0094985	0	9.03623	10.9644
chr1	3137000	3142000	PRDM16	1097	152000	0.00961147	0	9.37379	10.5438
chr1	3186000	3192000	ACTRT2	1154.33	250000	0.00966908	0	11.0745	11.1613
chr1	3190000	3205000	PRDM16	1097	212000	0.0315157	0	36.0966	34.5727
chr1	3197000	3211000	ACTRT2	1154.33	261000	0.0270096	0	30.9355	31.1781
chr1	3212000	3217000	PRDM16	1097	224000	0.00959648	0	10.9914	10.5273
chr1	3222000	3237000	PRDM16	1097	238000	0.031258	0	35.8014	34.29
chr1	3248000	3253000	PRDM16	1097	262000	0.0096646	0	11.0694	10.6021
chr1	3305000	3313000	PRDM16	1097	321000	0.0157553	0	18.0454	17.2836
chr1	3310000	3319000	ACTRT2	1154.33	374000	0.0158763	0	18.184	18.3266
chr1	3319000	3331000	PRDM16	1097	337000	0.0203816	0	23.3441	22.3586
chr1	3322000	3336000	ACTRT2	1154.33	387000	0.0341879	0	39.1573	39.4643
chr1	3359000	3373000	MEGF6	1127.43	-165000	0.0275238	0	27.8685	31.0311
chr1	3364000	3377000	TPRG1L	1193.61	-167000	0.032594	0	33.9578	38.9046
chr1	3380000	3385000	TPRG1L	1193.61	-159000	0.0117046	0	11.7113	13.9707
chr1	3382000	3392000	WRAP73	1065.99	-174000	0.018029	0	19.4904	19.2187
chr1	3387000	3393000	TP73	1045.07	-176000	0.012956	0	14.0778	13.5399
chr1	3391000	3427000	MEGF6	1127.43	-118000	0.124323	0	103.382	140.165
chr1	3397000	3411000	TPRG1L	1193.61	-132000	0.0503313	0	44.4982	60.0761
chr1	3398000	3407000	WRAP73	1065.99	-164000	0.0165574	0	16.927	17.65
chr1	3398000	3402000	ARHGEF16	1239.39	27000	0.0259138	0	7.33968	32.1172
chr1	3416000	3424000	TPRG1L	1193.61	-118000	0.0205792	0	17.4254	24.5636
chr1	3434000	3444000	MEGF6	1127.43	-84000	0.0276207	0	18.9662	31.1403
chr1	3441000	3444000	ARHGEF16	1239.39	70000	0.00850365	0	5.03132	10.5393
chr1	3446000	3450000	TPRG1L	1193.61	-90000	0.00984234	0	6.92361	11.7479
chr1	3446000	3453000	LRRC47	917.641	-260000	0.012247	0	14.0502	11.2383
chr1	3458000	3464000	MEGF6	1127.43	-63000	0.0192728	0	10.7991	21.7287
chr1	3465000	3470000	MEGF6	1127.43	-56000	0.0162033	0	8.48088	18.2681
chr1	3475000	3478000	MEGF6	1127.43	-49000	0.0107185	0	4.96792	12.0843
chr1	3492000	3494000	MEGF6	1127.43	-32000	0.00979044	1.8e-11	3.268	11.038
chr1	3521000	3526000	ARHGEF16	1239.39	152000	0.00996514	0	9.68772	12.3507
chr1	3531000	3554000	ARHGEF16	1239.39	166000	0.0618492	0	65.1085	76.655
chr1	3536000	3544000	C1orf174	545.211	-275000	0.0227388	0	26.0868	12.3975
chr1	3537000	3544000	LRRC47	917.641	-171000	0.0137574	0	14.3399	12.6243
chr1	3541000	3545000	TP73	1045.07	-22000	0.0253532	0	6.44923	26.4958
chr1	3563000	3569000	LRRC47	917.641	-145000	0.0122505	0	11.5117	11.2416
chr1	3570000	3577000	CCDC27	854.502	-92000	0.0188361	0	13.3563	16.0955
chr1	3636000	3640000	LRRC47	917.641	-72000	0.0119075	0	7.27055	10.9269
chr1	3638000	3644000	TP73	1045.07	70000	0.0182188	0	10.8051	19.0399
chr1	3658000	3663000	TPRG1L	1193.61	116000	0.0104165	0	8.60024	12.4333
chr1	3660000	3669000	LRRC47	917.641	-46000	0.0410172	0	18.2042	37.6391
chr1	3679000	3683000	WRAP73	1065.99	113000	0.00966941	0	7.79257	10.3075
chr1	3696000	3701000	WRAP73	1065.99	129000	0.00976883	0	8.6354	10.4134
chr1	3702000	3707000	CCDC27	854.502	32000	0.023593	0	8.00179	20.1602
chr1	3710000	3718000	C1orf174	545.211	-101000	0.0221913	0	16.7771	12.099
chr1	3712000	3720000	TPRG1L	1193.61	172000	0.0142746	0	15.2703	17.0383
chr1	3713000	3716000	CCDC27	854.502	42000	0.0122054	1e-11	5.13207	10.4295
chr1	3769000	3778000	C1orf174	545.211	-39000	0.0594422	0	23.9591	32.4085
chr1	3808000	3821000	CEP104	677.762	41000	0.0698701	0	26.5122	47.3553
chr1	3808000	3821000	DFFB	677.762	41000	0.0698701	0	26.5122	47.3553
chr1	3998000	4008000	C1orf174	545.211	183000	0.0258325	0	28.7277	14.0842
chr1	4552000	4560000	AJAP1	917.37	-157000	0.0219248	0	21.9421	20.1131
chr1	4564000	4569000	AJAP1	917.37	-144000	0.0127176	0	12.0836	11.6668
chr1	5325000	5337000	AJAP1	917.37	616000	0.0262585	0	30.0753	24.0888
chr1	5343000	5353000	AJAP1	917.37	631000	0.0202605	0	23.2055	18.5864
chr1	5567000	5579000	AJAP1	917.37	857000	0.0220364	0	25.2394	20.2155
chr1	5678000	5687000	AJAP1	917.37	965000	0.0242789	0	27.8079	22.2727
chr1	5802000	5807000	KCNAB2	1158.45	-300000	0.00954639	0	10.952	11.059
chr1	6047000	6054000	HES3	1440.63	-250000	0.0117703	0	13.5033	16.9567
chr1	6047000	6058000	ICMT	1241.88	-239000	0.0179402	0	20.5817	22.2795
chr1	6052000	6057000	RNF207	1056.87	-210000	0.0102291	0	11.7352	10.8108
chr1	6061000	6066000	RNF207	1056.87	-200000	0.0134503	0	15.4302	14.2152
chr1	6063000	6068000	ICMT	1241.88	-227000	0.00983925	0	11.288	12.2191
chr1	6070000	6076000	RNF207	1056.87	-190000	0.0119388	0	13.5263	12.6177
chr1	6078000	6085000	RPL22	1180.87	-179000	0.0109426	0	11.8473	12.9217
chr1	6091000	6097000	HES3	1440.63	-209000	0.0119589	0	13.7197	17.2285
chr1	6091000	6101000	CHD5	1042.67	-139000	0.0218763	0	19.6817	22.8098
chr1	6097000	6104000	ICMT	1241.88	-192000	0.0112627	0	12.9045	13.9869
chr1	6100000	6119000	HES3	1440.63	-187000	0.0561197	0	63.0348	80.848
chr1	6107000	6123000	ICMT	1241.88	-175000	0.0334992	0	36.0283	41.6019
chr1	6107000	6125000	GPR153	1203.44	-197000	0.0355433	0	40.8083	42.774
chr1	6108000	6118000	RPL22	1180.87	-144000	0.0192441	0	17.9148	22.7247
chr1	6109000	6120000	CHD5	1042.67	-121000	0.0276037	0	23.7162	28.7817
chr1	6110000	6120000	RNF207	1056.87	-150000	0.0211642	0	20.5059	22.3678
chr1	6124000	6129000	ICMT	1241.88	-168000	0.00929125	0	9.63647	11.5386
chr1	6129000	6134000	CHD5	1042.67	-105000	0.0122048	0	9.52969	12.7257
chr1	6139000	6145000	HES3	1440.63	-160000	0.0107102	0	10.8458	15.4295
chr1	6141000	6146000	CHD5	1042.67	-92000	0.0130529	0	9.3039	13.6099
chr1	6161000	6165000	HES3	1440.63	-137000	0.00721122	0	6.22602	10.3887
chr1	6224000	6234000	KCNAB2	1158.45	120000	0.0275619	0	23.2977	31.9292
chr1	6224000	6229000	HES2	1053.89	-252000	0.00997399	0	11.4425	10.5115
chr1	6235000	6240000	KCNAB2	1158.45	129000	0.0109323	0	9.66705	12.6645
chr1	6237000	6241000	GPR153	1203.44	-81000	0.0113538	0	7.38939	13.6636
chr1	6239000	6242000	HES3	1440.63	-61000	0.0089568	0	4.8315	12.9035
chr1	6248000	6259000	KCNAB2	1158.45	146000	0.0210839	0	20.0766	24.4247
chr1	6254000	6264000	ACOT7	1116.25	-192000	0.01996	0	22.7642	22.2804
chr1	6259000	6270000	ICMT	1241.88	-25000	0.0725756	0	22.0804	90.13
chr1	6260000	6271000	NPHP4	956.137	212000	0.0183797	0	21.0512	17.5735
chr1	6262000	6270000	KCNAB2	1158.45	158000	0.0130844	0	13.089	15.1576
chr1	6280000	6285000	ESPN	1139.12	-202000	0.0102394	0	11.7457	11.6639
chr1	6282000	6286000	RNF207	1056.87	15000	0.0401552	0	7.07982	42.4387
chr1	6283000	6290000	NPHP4	956.137	232000	0.0132374	0	15.1615	12.6567
chr1	6292000	6304000	RPL22	1180.87	34000	0.0594955	0	21.1452	70.2561
chr1	6293000	6302000	RNF207	1056.87	27000	0.0581327	0	17.6673	61.4385
chr1	6293000	6299000	NPHP4	956.137	242000	0.0120094	0	13.755	11.4826
chr1	6293000	6314000	KCNAB2	1158.45	195000	0.0479733	0	54.6858	55.5748
chr1	6297000	6306000	CHD5	1042.67	59000	0.0343949	0	18.2419	35.8626
chr1	6299000	6305000	HES2	1053.89	-176000	0.0142052	0	15.3704	14.9708
chr1	6300000	6312000	ACOT7	1116.25	-148000	0.0352578	0	33.2794	39.3567
chr1	6303000	6308000	NPHP4	956.137	251000	0.016509	0	18.9086	15.7848
chr1	6303000	6311000	ESPN	1139.12	-176000	0.0164709	0	17.7691	18.7623
chr1	6307000	6319000	HES2	1053.89	-161000	0.0237077	0	24.3656	24.9854
chr1	6315000	6321000	KCNAB2	1158.45	208000	0.0113453	0	12.9944	13.143
chr1	6319000	6324000	CHD5	1042.67	77000	0.0155161	0	9.85402	16.1782
chr1	6338000	6345000	HES2	1053.89	-137000	0.0148914	0	13.1219	15.694
chr1	6342000	6348000	ACOT7	1116.25	-106000	0.0139575	0	10.9214	15.5801
chr1	6346000	6351000	ESPN	1139.12	-133000	0.00959156	0	8.59612	10.9259
chr1	6384000	6390000	GPR153	1203.44	65000	0.0197289	0	10.9961	23.7425
chr1	6397000	6412000	HES3	1440.63	100000	0.0461175	0	33.9512	66.4384
chr1	6398000	6409000	KCNAB2	1158.45	297000	0.0190361	0	21.8031	22.0524
chr1	6401000	6404000	GPR153	1203.44	80000	0.00847585	0	5.39361	10.2001
chr1	6401000	6409000	HES2	1053.89	-72000	0.0267213	0	16.3038	28.1614
chr1	6404000	6413000	ICMT	1241.88	111000	0.0210452	0	16.496	26.1356
chr1	6411000	6416000	ESPN	1139.12	-70000	0.0169924	0	10.105	19.3564
chr1	6411000	6416000	GPR153	1203.44	92000	0.0126334	0	8.84262	15.2035
chr1	6412000	6418000	RPL22	1180.87	152000	0.0113159	0	11.039	13.3626
chr1	6413000	6420000	CHD5	1042.67	174000	0.0112964	0	12.211	11.7784
chr1	6416000	6423000	ICMT	1241.88	121000	0.017276	0	14.6883	21.4546
chr1	6417000	6426000	ACOT7	1116.25	-27000	0.054357	0	16.9609	60.6763
chr1	6421000	6426000	HES2	1053.89	-54000	0.0183844	0	9.07686	19.3752
chr1	6424000	6429000	GPR153	1203.44	102000	0.014039	0	10.5898	16.895
chr1	6428000	6431000	HES2	1053.89	-49000	0.0120097	0	5.49132	12.6569
chr1	6448000	6469000	HES3	1440.63	158000	0.0523002	0	51.2958	75.3455
chr1	6451000	6458000	RPL22	1180.87	193000	0.0142089	0	16.0639	16.7788
chr1	6464000	6470000	GPR153	1203.44	142000	0.0107139	0	10.1843	12.8935
chr1	6466000	6473000	CHD5	1042.67	226000	0.0163318	0	18.7057	17.0288
chr1	6471000	6476000	HES3	1440.63	169000	0.00875298	0	9.06085	12.6098
chr1	6477000	6485000	HES3	1440.63	173000	0.0133071	0	14.3915	19.1707
chr1	6488000	6495000	ICMT	1241.88	194000	0.0112187	0	12.7515	13.9322
chr1	6545000	6549000	ACOT7	1116.25	91000	0.00908231	0	6.36861	10.1382
chr1	6546000	6560000	THAP3	1340.2	-127000	0.0306514	0	27.0312	41.0791
chr1	6546000	6553000	NOL9	1232.4	-66000	0.0216088	0	11.9191	26.6307
chr1	6546000	6553000	TAS1R1	1232.4	-66000	0.0216088	0	11.9191	26.6307
chr1	6548000	6554000	PHF13	972.847	-120000	0.0141598	0	12.0533	13.7753
chr1	6552000	6558000	KLHL21	995.379	-105000	0.0170585	0	13.2542	16.9796
chr1	6556000	6561000	PHF13	972.847	-114000	0.0125876	0	10.2667	12.2458
chr1	6611000	6616000	DNAJC11	1162.43	-144000	0.00876093	0	8.32598	10.184
chr1	6611000	6617000	THAP3	1340.2	-68000	0.0217406	0	12.8422	29.1368
chr1	6612000	6617000	KLHL21	995.379	-47000	0.0221111	0	9.81432	22.0089
chr1	6612000	6617000	PHF13	972.847	-57000	0.024057	0	12.441	23.4038
chr1	6614000	6618000	TNFRSF25	1060.15	88000	0.0097541	0	6.6909	10.3408
chr1	6619000	6624000	PLEKHG5	1253.97	65000	0.0148814	0	8.61023	18.6608
chr1	6634000	6638000	PLEKHG5	1253.97	82000	0.010146	0	6.61565	12.7228
chr1	6637000	6645000	THAP3	1340.2	-42000	0.0365895	0	14.9537	49.0374
chr1	6641000	6647000	PLEKHG5	1253.97	91000	0.0147532	0	10.2801	18.5001
chr1	6658000	6662000	TAS1R1	1232.4	42000	0.0168204	0	7.00848	20.7295
chr1	6658000	6662000	NOL9	1232.4	42000	0.0168204	0	7.00848	20.7295
chr1	6665000	6670000	PLEKHG5	1253.97	112000	0.0111489	0	9.09652	13.9804
chr1	6669000	6673000	TAS1R1	1232.4	53000	0.013241	0	6.58591	16.3182
chr1	6669000	6673000	NOL9	1232.4	53000	0.013241	0	6.58591	16.3182
chr1	6676000	6688000	ZBTB48	1156.64	44000	0.0622992	0	24.4535	72.0577
chr1	6676000	6679000	TAS1R1	1232.4	59000	0.00950701	0	5.11204	11.7164
chr1	6676000	6679000	NOL9	1232.4	59000	0.00950701	0	5.11204	11.7164
chr1	6683000	6688000	TAS1R1	1232.4	67000	0.0199978	0	11.6769	24.6453
chr1	6683000	6688000	NOL9	1232.4	67000	0.0199978	0	11.6769	24.6453
chr1	6683000	6687000	PLEKHG5	1253.97	131000	0.00815799	0	7.26028	10.2299
chr1	6688000	6701000	PLEKHG5	1253.97	139000	0.0264317	0	24.4063	33.1445
chr1	6689000	6696000	NOL9	1232.4	74000	0.0259914	0	16.0218	32.0317
chr1	6689000	6696000	TAS1R1	1232.4	74000	0.0259914	0	16.0218	32.0317
chr1	6689000	6694000	ZBTB48	1156.64	47000	0.0189496	0	8.80071	21.9179
chr1	6691000	6698000	TNFRSF25	1060.15	165000	0.0136732	0	14.0949	14.4957
chr1	6703000	6709000	TAS1R1	1232.4	87000	0.0156333	0	10.8048	19.2665
chr1	6703000	6709000	NOL9	1232.4	87000	0.0156333	0	10.8048	19.2665
chr1	6710000	6715000	NOL9	1232.4	95000	0.0143295	0	10.3298	17.6597
chr1	6710000	6715000	TAS1R1	1232.4	95000	0.0143295	0	10.3298	17.6597
chr1	6746000	6752000	PHF13	972.847	71000	0.0169769	0	10.288	16.5159
chr1	6759000	6764000	PHF13	972.847	83000	0.0131112	0	8.77982	12.7552
chr1	6949000	6952000	CAMTA1	1409.6	102000	0.00716888	0	5.3839	10.1053
chr1	6982000	6986000	CAMTA1	1409.6	136000	0.0074362	0	6.69399	10.4821
chr1	7019000	7024000	CAMTA1	1409.6	174000	0.0121707	0	13.1601	17.1559
chr1	7073000	7078000	CAMTA1	1409.6	227000	0.00783427	0	8.97301	11.0432
chr1	7114000	7120000	DNAJC11	1162.43	353000	0.00935035	0	10.7095	10.8691
chr1	7122000	7136000	CAMTA1	1409.6	285000	0.0243569	0	27.8973	34.3335
chr1	7276000	7281000	DNAJC11	1162.43	515000	0.0102022	0	11.6852	11.8594
chr1	7729000	7741000	VAMP3	1042.42	-95000	0.0343225	0	24.6384	35.7785
chr1	7742000	7748000	VAMP3	1042.42	-82000	0.01549	0	10.4031	16.1471
chr1	7755000	7767000	PER3	943.34	-79000	0.0389789	0	25.5297	36.7704
chr1	7755000	7766000	VAMP3	1042.42	-69000	0.0357669	0	20.8966	37.2841
chr1	7872000	7878000	UTS2	765.645	-36000	0.0292143	0	10.4658	22.3677
chr1	8030000	8056000	SLC45A1	1537.55	-324000	0.0516729	0	59.281	79.4497
chr1	8057000	8101000	SLC45A1	1537.55	-286000	0.119144	0	136.686	183.19
chr1	8227000	8232000	ERRFI1	1342.29	140000	0.00883704	0	8.1878	11.8619
chr1	8259000	8265000	ERRFI1	1342.29	174000	0.0132984	0	14.3779	17.8503
chr1	8271000	8279000	ERRFI1	1342.29	186000	0.0154789	0	17.3224	20.7771
chr1	8287000	8295000	ERRFI1	1342.29	203000	0.0145163	0	16.6426	19.485
chr1	8304000	8309000	ERRFI1	1342.29	220000	0.00881146	0	10.0922	11.8275
chr1	8314000	8319000	ERRFI1	1342.29	227000	0.00840368	0	9.62519	11.2802
chr1	8357000	8363000	PARK7	1045.43	336000	0.01024	0	11.7284	10.7052
chr1	8363000	8390000	ERRFI1	1342.29	287000	0.0948463	0	108.633	127.311
chr1	8374000	8379000	PARK7	1045.43	352000	0.0105593	0	12.0941	11.039
chr1	8403000	8415000	PARK7	1045.43	389000	0.0230297	0	26.3771	24.0759
chr1	8406000	8419000	ERRFI1	1342.29	326000	0.0293851	0	33.6564	39.4433
chr1	8420000	8434000	ERRFI1	1342.29	337000	0.0284974	0	32.6397	38.2518
chr1	8439000	8444000	ERRFI1	1342.29	354000	0.00951447	0	10.8974	12.7712
chr1	8445000	8452000	ERRFI1	1342.29	361000	0.010934	0	12.5233	14.6766
chr1	8469000	8474000	ERRFI1	1342.29	383000	0.0104458	0	11.9641	14.0212
chr1	8477000	8482000	ENO1	1197.95	-457000	0.00836579	0	9.59754	10.0218
chr1	8481000	8494000	PARK7	1045.43	460000	0.0261935	0	30.0008	27.3835
chr1	8482000	8487000	ERRFI1	1342.29	396000	0.00818093	0	9.37006	10.9812
chr1	8619000	8625000	RERE	1267.46	-254000	0.0106355	0	12.2015	13.4801
chr1	8632000	8637000	RERE	1267.46	-242000	0.00849761	0	9.74878	10.7704
chr1	8634000	8643000	ERRFI1	1342.29	550000	0.013739	0	15.7361	18.4418
chr1	8636000	8642000	ENO1	1197.95	-296000	0.00927473	0	10.6403	11.1107
chr1	8694000	8699000	ERRFI1	1342.29	610000	0.00753337	0	8.62838	10.112
chr1	8759000	8769000	RERE	1267.46	-108000	0.0243772	0	19.6823	30.897
chr1	8760000	8765000	ERRFI1	1342.29	674000	0.00762511	0	8.73345	10.2351
chr1	8765000	8772000	PARK7	1045.43	745000	0.0103365	0	11.8389	10.8061
chr1	8778000	8788000	RERE	1267.46	-92000	0.0265489	0	18.8376	33.6497
chr1	9154000	9159000	SLC2A7	993.177	67000	0.0148867	0	8.69694	14.7852
chr1	9178000	9186000	H6PD	1375.86	-112000	0.0236923	0	18.9838	32.5974
chr1	9242000	9245000	GPR157	1235.3	53000	0.00952064	0	4.66181	11.7609
chr1	9255000	9261000	GPR157	1235.3	65000	0.0180278	0	10.3792	22.2698
chr1	9258000	9264000	CA6	1025.97	251000	0.0119255	0	13.6589	12.2352
chr1	9304000	9314000	GPR157	1235.3	115000	0.0213673	0	17.8085	26.3951
chr1	9327000	9334000	SLC25A33	1245.07	-268000	0.0130307	0	14.9493	16.2241
chr1	9343000	9348000	TMEM201	1263.19	-301000	0.00840118	0	9.63815	10.6123
chr1	9454000	9459000	TMEM201	1263.19	-190000	0.00988894	0	11.173	12.4916
chr1	9475000	9485000	SPSB1	1605.76	122000	0.0266682	0	23.0205	42.8226
chr1	9479000	9486000	H6PD	1375.86	186000	0.0113611	0	12.6869	15.6313
chr1	9491000	9530000	SPSB1	1605.76	161000	0.119701	0	118.735	192.211
chr1	9492000	9502000	H6PD	1375.86	199000	0.0213033	0	24.5076	29.3104
chr1	9509000	9514000	H6PD	1375.86	214000	0.00858247	0	9.82997	11.8083
chr1	9513000	9519000	GPR157	1235.3	323000	0.0088966	0	10.1898	10.99
chr1	9516000	9522000	H6PD	1375.86	222000	0.0125775	0	14.4057	17.305
chr1	9531000	9557000	SPSB1	1605.76	197000	0.0708108	0	79.6958	113.705
chr1	9535000	9540000	H6PD	1375.86	240000	0.00913017	0	10.4573	12.5619
chr1	9547000	9554000	H6PD	1375.86	254000	0.0141768	0	16.2374	19.5053
chr1	9617000	9622000	SLC25A33	1245.07	17000	0.0447505	0	8.55474	55.7175
chr1	9628000	9634000	SPSB1	1605.76	277000	0.0123075	0	14.0965	19.7629
chr1	9664000	9670000	CLSTN1	1231.19	-214000	0.012047	0	13.8208	14.8322
chr1	9782000	9787000	TMEM201	1263.19	133000	0.0098197	0	8.80415	12.4041
chr1	9877000	9883000	TMEM201	1263.19	227000	0.010162	0	11.6391	12.8366
chr1	9885000	9890000	TMEM201	1263.19	234000	0.00828195	0	9.48576	10.4617
chr1	9924000	9932000	PIK3CD	1017.81	213000	0.014564	0	16.6809	14.8234
chr1	9931000	9937000	UBE4B	1320.2	-156000	0.0115523	0	11.5408	15.2514
chr1	9933000	9938000	CTNNBIP1	1275.49	-33000	0.029272	0	9.66913	37.3361
chr1	9934000	9938000	LZIC	1388.85	-65000	0.012493	0	7.00499	17.351
chr1	9934000	9937000	NMNAT1	1444.31	-66000	0.0089459	0	5.10313	12.9207
chr1	9947000	9949000	CTNNBIP1	1275.49	-19000	0.0139274	0	3.0525	17.7643
chr1	9973000	9978000	KIF1B	1509.76	-293000	0.0124701	0	14.3062	18.8268
chr1	10001000	10009000	UBE4B	1320.2	-86000	0.0218395	0	14.9367	28.8326
chr1	10005000	10010000	KIF1B	1509.76	-261000	0.00836134	0	9.59244	12.6236
chr1	10090000	10095000	NMNAT1	1444.31	85000	0.0158442	0	10.7176	22.8839
chr1	10090000	10095000	LZIC	1388.85	86000	0.0141997	0	9.68106	19.7213
chr1	10124000	10128000	UBE4B	1320.2	30000	0.0208716	0	6.65819	27.5548
chr1	10126000	10132000	CTNNBIP1	1275.49	156000	0.0104409	0	10.3372	13.3172
chr1	10162000	10168000	NMNAT1	1444.31	157000	0.0105839	0	10.6878	15.2864
chr1	10166000	10171000	CLSTN1	1231.19	282000	0.00931929	0	10.6739	11.4738
chr1	10171000	10175000	UBE4B	1320.2	76000	0.0107107	0	6.71865	14.1404
chr1	10172000	10178000	NMNAT1	1444.31	167000	0.0132881	0	13.9213	19.1921
chr1	10172000	10178000	LZIC	1388.85	168000	0.014972	0	15.8292	20.7939
chr1	10182000	10189000	LZIC	1388.85	180000	0.0116993	0	12.8825	16.2485
chr1	10213000	10219000	CENPS	1114.92	-270000	0.0100264	0	11.5027	11.1786
chr1	10214000	10218000	UBE4B	1320.2	122000	0.00796867	0	6.76048	10.5203
chr1	10216000	10221000	CTNNBIP1	1275.49	247000	0.00784133	0	8.9811	10.0015
chr1	10218000	10226000	LZIC	1388.85	216000	0.0176831	0	20.2534	24.5593
chr1	10219000	10226000	NMNAT1	1444.31	217000	0.0129286	0	14.8079	18.673
chr1	10219000	10224000	UBE4B	1320.2	125000	0.0106265	0	9.25022	14.0291
chr1	10266000	10275000	CENPS	1114.92	-217000	0.0138867	0	15.9313	15.4825
chr1	10269000	10274000	CTNNBIP1	1275.49	299000	0.00789994	0	9.04822	10.0763
chr1	10269000	10274000	UBE4B	1320.2	176000	0.00828646	0	8.97015	10.9398
chr1	10333000	10338000	UBE4B	1320.2	239000	0.00865517	0	9.91323	11.4266
chr1	10343000	10351000	KIF1B	1509.76	73000	0.029829	0	18.2088	45.0346
chr1	10344000	10349000	CTNNBIP1	1275.49	373000	0.0100357	0	11.4944	12.8004
chr1	10364000	10372000	KIF1B	1509.76	91000	0.0216719	0	15.5802	32.7194
chr1	10380000	10385000	KIF1B	1509.76	108000	0.010815	0	8.32966	16.328
chr1	10386000	10393000	RBP7	1150.83	329000	0.0110595	0	12.667	12.7276
chr1	10393000	10407000	KIF1B	1509.76	124000	0.042189	0	36.7122	63.6952
chr1	10395000	10407000	NMNAT1	1444.31	398000	0.0236294	0	27.064	34.1282
chr1	10396000	10406000	LZIC	1388.85	397000	0.0161224	0	18.4658	22.3916
chr1	10434000	10441000	CENPS	1114.92	-50000	0.0294016	0	13.7601	32.7803
chr1	10488000	10493000	DFFA	1171.5	-40000	0.0227229	0	8.99675	26.6199
chr1	10489000	10492000	PEX14	1181	-42000	0.0115638	0	4.79381	13.6568
chr1	10530000	10535000	CENPS	1114.92	40000	0.0229604	0	9.04167	25.5989
chr1	10531000	10538000	TARDBP	1105	-536000	0.0113988	0	13.0772	12.5957
chr1	10552000	10563000	TARDBP	1105	-511000	0.0249823	0	28.6606	27.6054
chr1	10561000	10568000	C1orf127	954.431	-474000	0.0143459	0	16.4582	13.6922
chr1	10567000	10584000	CASZ1	1749.5	-282000	0.0299754	0	34.3889	52.4419
chr1	10568000	10575000	TARDBP	1105	-500000	0.0114324	0	13.1156	12.6328
chr1	10587000	10602000	CASZ1	1749.5	-260000	0.0254402	0	29.1859	44.5075
chr1	10588000	10595000	TARDBP	1105	-478000	0.0139328	0	15.9843	15.3958
chr1	10596000	10602000	C1orf127	954.431	-440000	0.0107377	0	12.3187	10.2484
chr1	10705000	10710000	CASZ1	1749.5	-147000	0.00931175	0	8.89724	16.2909
chr1	10720000	10729000	CASZ1	1749.5	-128000	0.0212849	0	18.8377	37.2379
chr1	10732000	10742000	CASZ1	1749.5	-118000	0.0240088	0	20.1308	42.0034
chr1	10747000	10752000	CASZ1	1749.5	-104000	0.0117658	0	9.10789	20.5842
chr1	10760000	10766000	PEX14	1181	227000	0.00934635	0	10.7049	11.038
chr1	10782000	10790000	CASZ1	1749.5	-68000	0.026715	0	15.7048	46.7377
chr1	10794000	10796000	CASZ1	1749.5	-59000	0.0059125	1e-12	3.14671	10.3439
chr1	10853000	10858000	CENPS	1114.92	362000	0.00934599	0	10.7045	10.42
chr1	10854000	10860000	PEX14	1181	320000	0.00953013	0	10.9154	11.2551
chr1	10915000	10929000	CASZ1	1749.5	58000	0.0492966	0	27.0747	86.2442
chr1	10925000	10940000	DFFA	1171.5	401000	0.0243681	0	27.9101	28.5472
chr1	10957000	10967000	CORT	968.775	447000	0.0182007	0	20.8463	17.6324
chr1	11038000	11042000	TARDBP	1105	-32000	0.0199117	0	6.32992	22.0024
chr1	11069000	11074000	EXOSC10	1052.8	-88000	0.0125478	0	8.63637	13.2104
chr1	11089000	11093000	EXOSC10	1052.8	-65000	0.0115964	0	6.65491	12.2087
chr1	11095000	11098000	EXOSC10	1052.8	-61000	0.00989964	1e-12	5.33901	10.4224
chr1	11110000	11123000	UBIAD1	1103.75	-212000	0.0328019	0	37.6316	36.2052
chr1	11114000	11118000	ANGPTL7	1072.04	-131000	0.00950071	0	8.43231	10.1852
chr1	11118000	11125000	FBXO44	1196.71	-594000	0.0107349	0	12.3155	12.8465
chr1	11118000	11123000	EXOSC10	1052.8	-35000	0.0223183	0	8.26455	23.4968
chr1	11148000	11153000	ANGPTL7	1072.04	-96000	0.0115676	0	8.42673	12.4009
chr1	11154000	11161000	MTOR	1079.83	-164000	0.0143554	0	14.7273	15.5014
chr1	11189000	11195000	ANGPTL7	1072.04	-54000	0.0240669	0	11.9567	25.8007
chr1	11202000	11209000	UBIAD1	1103.75	-126000	0.0160608	0	13.9433	17.7271
chr1	11239000	11243000	SRM	1125	119000	0.00899453	0	7.54069	10.1188
chr1	11275000	11280000	EXOSC10	1052.8	116000	0.0129325	0	10.6379	13.6154
chr1	11280000	11286000	TARDBP	1105	207000	0.0130007	0	14.8905	14.3658
chr1	11287000	11297000	MASP2	977.64	186000	0.0171878	0	19.0613	16.8035
chr1	11290000	11295000	EXOSC10	1052.8	130000	0.0112748	0	10.012	11.8702
chr1	11298000	11321000	MASP2	977.64	205000	0.0509028	0	58.1889	49.7646
chr1	11313000	11319000	EXOSC10	1052.8	153000	0.0114996	0	11.2381	12.1068
chr1	11320000	11326000	FBXO44	1196.71	-391000	0.010775	0	12.3615	12.8945
chr1	11321000	11333000	EXOSC10	1052.8	159000	0.0209288	0	21.6067	22.0339
chr1	11321000	11326000	FBXO2	1217.68	-387000	0.00909343	0	10.4323	11.0729
chr1	11329000	11337000	SRM	1125	210000	0.0196761	0	22.5361	22.1357
chr1	11674000	11679000	DISP3	1051.97	133000	0.00983487	0	8.84307	10.346
chr1	11697000	11712000	SRM	1125	582000	0.0276479	0	31.6666	31.1038
chr1	11699000	11713000	UBIAD1	1103.75	374000	0.0276846	0	31.7087	30.557
chr1	11700000	11707000	MTOR	1079.83	378000	0.0135979	0	15.5744	14.6835
chr1	11704000	11716000	AGTRAP	1253.91	-87000	0.0322457	0	21.7132	40.4332
chr1	11708000	11717000	MTOR	1079.83	387000	0.0182967	0	20.9562	19.7575
chr1	11712000	11717000	NPPB	1306.71	-202000	0.0118542	0	13.5996	15.49
chr1	11716000	11721000	CLCN6	1337.84	-144000	0.00919867	0	8.69065	12.3063
chr1	11716000	11719000	DRAXIN	840.049	-31000	0.0142266	2e-12	4.69774	11.9511
chr1	11716000	11721000	MTHFR	1337.84	-144000	0.00919867	0	8.69065	12.3063
chr1	11717000	11723000	UBIAD1	1103.75	384000	0.0117259	0	13.4304	12.9426
chr1	11720000	11726000	AGTRAP	1253.91	-69000	0.0184998	0	11.1255	23.1971
chr1	11760000	11765000	FBXO2	1217.68	45000	0.019933	0	8.77788	24.2721
chr1	11760000	11765000	FBXO44	1196.71	44000	0.0211327	0	9.1611	25.2896
chr1	11762000	11770000	FBXO6	1118.64	40000	0.0384897	0	14.9765	43.0561
chr1	11771000	11775000	MAD2L2	1145.54	29000	0.0224803	0	6.97145	25.752
chr1	11773000	11781000	FBXO44	1196.71	60000	0.0270644	0	14.4262	32.3881
chr1	11773000	11782000	FBXO2	1217.68	60000	0.0306515	0	16.6002	37.3237
chr1	11775000	11791000	FBXO6	1118.64	60000	0.0656035	0	33.853	73.3867
chr1	11778000	11782000	MAD2L2	1145.54	37000	0.0174094	0	6.36817	19.9431
chr1	11786000	11791000	MAD2L2	1145.54	44000	0.0196523	0	8.51735	22.5125
chr1	11790000	11804000	FBXO2	1217.68	78000	0.0393676	0	25.3315	47.9372
chr1	11792000	11797000	FBXO44	1196.71	75000	0.0144627	0	9.03903	17.3076
chr1	11792000	11801000	FBXO6	1118.64	66000	0.0298909	0	17.7393	33.4371
chr1	11793000	11799000	MTHFR	1337.84	-67000	0.0210952	0	12.2906	28.2219
chr1	11793000	11799000	CLCN6	1337.84	-67000	0.0210952	0	12.2906	28.2219
chr1	11799000	11804000	FBXO44	1196.71	85000	0.0125081	0	8.33274	14.9685
chr1	11808000	11813000	FBXO2	1217.68	94000	0.0126368	0	9.05603	15.3876
chr1	11837000	11843000	MAD2L2	1145.54	95000	0.0149353	0	10.915	17.109
chr1	11840000	11853000	AGTRAP	1253.91	45000	0.0528055	0	24.084	66.2133
chr1	11848000	11853000	MTHFR	1337.84	-12000	0.0577711	0	8.71681	77.2884
chr1	11848000	11853000	CLCN6	1337.84	-12000	0.0577711	0	8.71681	77.2884
chr1	11849000	11854000	MFN2	1253.25	-188000	0.00953356	0	10.5072	11.948
chr1	11856000	11861000	MFN2	1253.25	-180000	0.00976623	0	10.6084	12.2396
chr1	11863000	11870000	AGTRAP	1253.91	67000	0.0259415	0	15.1582	32.5283
chr1	11863000	11869000	KIAA2013	922.096	-118000	0.0170331	0	14.3008	15.7061
chr1	11863000	11871000	MFN2	1253.25	-172000	0.0206426	0	21.6818	25.8704
chr1	11882000	11890000	MIIP	1050.43	-192000	0.0135381	0	15.4268	14.2208
chr1	11888000	11893000	KIAA2013	922.096	-93000	0.0143532	0	10.1603	13.235
chr1	11893000	11912000	MFN2	1253.25	-139000	0.0464002	0	41.2623	58.1512
chr1	11893000	11902000	PLOD1	1085.01	-95000	0.0232933	0	16.8508	25.2734
chr1	11897000	11903000	KIAA2013	922.096	-84000	0.0171494	0	11.5231	15.8134
chr1	11914000	11923000	FBXO2	1217.68	202000	0.0157428	0	18.0694	19.1698
chr1	11914000	11923000	FBXO44	1196.71	201000	0.0160188	0	18.3982	19.1698
chr1	11922000	11931000	MIIP	1050.43	-151000	0.0210935	0	20.6693	22.1573
chr1	11931000	11958000	NPPA	1278.78	39000	0.18426	0	62.7782	235.628
chr1	11933000	11938000	FBXO6	1118.64	207000	0.00917962	0	10.5139	10.2687
chr1	11935000	11945000	MFN2	1253.25	-98000	0.0323126	0	24.0325	40.4959
chr1	11940000	11943000	NPPB	1306.71	19000	0.0218385	0	4.80863	28.5366
chr1	11944000	11956000	CLCN6	1337.84	80000	0.0431735	0	27.9942	57.7592
chr1	11944000	11956000	MTHFR	1337.84	80000	0.0431735	0	27.9942	57.7592
chr1	11946000	11952000	MFN2	1253.25	-89000	0.0195045	0	13.6508	24.444
chr1	11953000	11958000	NPPB	1306.71	34000	0.0267188	0	9.2819	34.9137
chr1	11959000	11974000	MIIP	1050.43	-107000	0.0393829	0	31.6796	41.3691
chr1	11963000	11966000	NPPB	1306.71	44000	0.0126639	0	5.33036	16.5481
chr1	11967000	11972000	MTHFR	1337.84	100000	0.0160897	0	12.0469	21.5254
chr1	11967000	11975000	MFN2	1253.25	-68000	0.0255119	0	14.8627	31.9729
chr1	11967000	11972000	CLCN6	1337.84	100000	0.0160897	0	12.0469	21.5254
chr1	11976000	11988000	MFN2	1253.25	-59000	0.0485688	0	24.8596	60.869
chr1	11978000	11986000	MIIP	1050.43	-96000	0.019921	0	14.472	20.9257
chr1	12030000	12033000	KIAA2013	922.096	42000	0.0110788	1.9e-11	4.66009	10.2157
chr1	12031000	12038000	NPPB	1306.71	114000	0.0143796	0	11.6737	18.79
chr1	12032000	12036000	MIIP	1050.43	-44000	0.017805	0	7.60244	18.7029
chr1	12034000	12053000	KIAA2013	922.096	51000	0.0762082	0	38.0809	70.2713
chr1	12037000	12044000	CLCN6	1337.84	173000	0.01575	0	16.9598	21.0709
chr1	12037000	12044000	MTHFR	1337.84	173000	0.01575	0	16.9598	21.0709
chr1	12041000	12047000	NPPA	1278.78	135000	0.0136354	0	12.2392	17.4366
chr1	12048000	12053000	CLCN6	1337.84	181000	0.00983083	0	10.9032	13.1521
chr1	12048000	12053000	MTHFR	1337.84	181000	0.00983083	0	10.9032	13.1521
chr1	12058000	12063000	NPPA	1278.78	151000	0.00972152	0	9.45054	12.4317
chr1	12072000	12083000	KIAA2013	922.096	88000	0.0284158	0	19.6552	26.2021
chr1	12171000	12176000	VPS13D	1052.04	-114000	0.0104027	0	8.53685	10.9441
chr1	12182000	12188000	VPS13D	1052.04	-103000	0.0153252	0	11.6836	16.1227
chr1	12277000	12286000	AADACL4	998.048	-420000	0.0154945	0	17.7759	15.4643
chr1	12329000	12334000	DHRS3	1607.22	-345000	0.00863183	0	9.90276	13.8732
chr1	12331000	12339000	AADACL4	998.048	-368000	0.0128582	0	14.7514	12.8331
chr1	12337000	12344000	DHRS3	1607.22	-334000	0.0146476	0	16.8043	23.5419
chr1	12340000	12355000	AADACL4	998.048	-351000	0.0273348	0	31.3595	27.2814
chr1	12358000	12368000	AADACL4	998.048	-336000	0.0195033	0	22.3749	19.4652
chr1	12361000	12375000	DHRS3	1607.22	-304000	0.0268088	0	30.7561	43.0876
chr1	12373000	12386000	AADACL4	998.048	-322000	0.0321328	0	36.8639	32.07
chr1	12378000	12393000	DHRS3	1607.22	-293000	0.0249638	0	28.6394	40.1222
chr1	12394000	12407000	DHRS3	1607.22	-273000	0.0292068	0	33.5071	46.9416
chr1	12400000	12405000	MFN2	1253.25	359000	0.00969458	0	11.1037	12.1498
chr1	12409000	12416000	AADACL4	998.048	-290000	0.0131511	0	15.0875	13.1255
chr1	12430000	12450000	AADACL4	998.048	-267000	0.0401438	0	46.0545	40.0654
chr1	12438000	12443000	DHRS3	1607.22	-236000	0.0084883	0	9.73809	13.6425
chr1	12452000	12479000	DHRS3	1607.22	-210000	0.0729654	0	83.6981	117.271
chr1	12455000	12461000	AADACL4	998.048	-243000	0.01325	0	15.2009	13.2242
chr1	12463000	12473000	AADACL4	998.048	-233000	0.0178475	0	20.4753	17.8127
chr1	12474000	12481000	AADACL4	998.048	-224000	0.0108225	0	12.4159	10.8013
chr1	12486000	12504000	AADACL4	998.048	-202000	0.0304108	0	34.8875	30.3514
chr1	12486000	12498000	DHRS3	1607.22	-182000	0.029439	0	31.9567	47.3148
chr1	12499000	12541000	DHRS3	1607.22	-139000	0.125805	0	122.531	202.197
chr1	12545000	12550000	DHRS3	1607.22	-129000	0.0101794	0	8.94486	16.3605
chr1	12561000	12566000	DHRS3	1607.22	-110000	0.0114441	0	9.24323	18.3932
chr1	12570000	12578000	DHRS3	1607.22	-103000	0.0233337	0	17.7278	37.5024
chr1	12623000	12626000	DHRS3	1607.22	-50000	0.0118872	0	5.63646	19.1053
chr1	12713000	12722000	VPS13D	1052.04	425000	0.0158364	0	18.1382	16.6605
chr1	12838000	12860000	PRAMEF14	764.227	-821000	0.212154	0	243.391	162.134
chr1	12841000	12867000	PRAMEF13	782.224	-600000	0.20043	0	229.941	156.781
chr1	12848000	12858000	PRAMEF2	623.909	-61000	0.0875459	0	47.5173	54.6207
chr1	12878000	12901000	PRAMEF15	517.887	-748000	0.100806	0	115.648	52.2059
chr1	12885000	12897000	PRAMEF27	894.045	-528000	0.056176	0	64.4472	50.2239
chr1	12886000	12896000	PRAMEF4	818.794	-53000	0.0574711	0	27.8721	47.057
chr1	12887000	12896000	PRAMEF6	893.486	-113000	0.0349749	0	28.4404	31.2496
chr1	12888000	12897000	PRAMEF5	963.263	-465000	0.0283471	0	32.5209	27.3057
chr1	12901000	12914000	HNRNPCL2	451.539	-274000	0.0461582	0	52.9544	20.8422
chr1	12911000	12925000	PRAMEF14	764.227	-754000	0.0774727	0	88.8796	59.2067
chr1	12913000	12925000	PRAMEF13	782.224	-533000	0.0649066	0	74.4632	50.7715
chr1	12914000	12927000	PRAMEF1	551.884	64000	0.111374	0	62.8441	61.4657
chr1	12934000	12957000	PRAMEF15	517.887	-693000	0.135749	0	155.737	70.3028
chr1	12937000	12961000	PRAMEF27	894.045	-472000	0.11682	0	134.021	104.443
chr1	12938000	12951000	PRAMEF5	963.263	-411000	0.037067	0	42.5247	35.7053
chr1	12940000	12950000	PRAMEF11	620.935	51000	0.0816423	0	39.2185	50.6945
chr1	12942000	12949000	PRAMEF6	893.486	-58000	0.0292194	0	15.4522	26.1071
chr1	12949000	12966000	PRAMEF33	1127.17	-448000	0.235568	0	270.253	265.525
chr1	12961000	12968000	PRAMEF8	739.777	-646000	0.0191451	0	21.9639	14.1631
chr1	12969000	12997000	PRAMEF8	739.777	-633000	0.483052	0	554.175	357.351
chr1	12972000	12977000	PRAMEF33	1127.17	-433000	0.00906424	0	10.3988	10.2169
chr1	12995000	13019000	PRAMEF5	963.263	-351000	0.150833	0	173.041	145.291
chr1	12996000	13018000	PRAMEF15	517.887	-633000	0.0922565	0	105.84	47.7784
chr1	12999000	13014000	PRAMEF11	620.935	110000	0.0970094	0	77.5486	60.2365
chr1	13000000	13012000	PRAMEF4	818.794	55000	0.0792634	0	40.7744	64.9004
chr1	13000000	13015000	PRAMEF27	894.045	-414000	0.0607123	0	69.6514	54.2795
chr1	13011000	13020000	PRAMEF17	1123.7	-698000	0.0410968	0	47.1478	46.1805
chr1	13023000	13029000	PRAMEF8	739.777	-584000	0.0135838	0	15.5839	10.049
chr1	13028000	13034000	PRAMEF5	963.263	-326000	0.0108768	0	12.4783	10.4772
chr1	13031000	13042000	PRAMEF19	938.847	-658000	0.0791674	0	90.8237	74.326
chr1	13105000	13129000	PRAMEF5	963.263	-240000	0.158563	0	181.909	152.738
chr1	13106000	13118000	PRAMEF26	160.635	-109000	0.0647945	0	50.8165	10.4082
chr1	13108000	13128000	PRAMEF11	620.935	219000	0.115532	0	132.325	71.738
chr1	13109000	13124000	PRAMEF27	894.045	-304000	0.0693529	0	79.5642	62.0046
chr1	13110000	13124000	PRAMEF15	517.887	-522000	0.0656734	0	75.3429	34.0114
chr1	13110000	13124000	PRAMEF4	818.794	166000	0.0749037	0	78.1454	61.3307
chr1	13110000	13125000	PRAMEF6	893.486	107000	0.16708	0	127.859	149.284
chr1	13118000	13126000	HNRNPCL1	432.015	211000	0.0234683	0	26.8795	10.1387
chr1	13119000	13127000	PRAMEF7	813.851	145000	0.0159404	0	15.2108	12.9731
chr1	13121000	13131000	PRAMEF17	1123.7	-587000	0.0637543	0	73.1413	71.6407
chr1	13130000	13145000	PRAMEF19	938.847	-556000	0.0721355	0	82.7565	67.7242
chr1	13130000	13138000	PRAMEF5	963.263	-223000	0.0127014	0	14.5715	12.2348
chr1	13132000	13139000	PRAMEF13	782.224	-316000	0.0145612	0	16.7052	11.3901
chr1	13132000	13145000	PRAMEF18	1001.76	102000	0.215076	0	161.227	215.454
chr1	13140000	13155000	PRAMEF26	160.635	-72000	0.0935368	0	56.347	15.0252
chr1	13141000	13154000	PRAMEF11	620.935	252000	0.0219449	0	25.1347	13.6264
chr1	13142000	13151000	PRAMEF4	818.794	198000	0.0197997	0	22.8014	16.2119
chr1	13163000	13171000	PRAMEF8	739.777	-443000	0.0203084	0	23.2985	15.0237
chr1	13168000	13177000	PRAMEF27	894.045	-246000	0.0153711	0	17.6343	13.7425
chr1	13168000	13175000	PRAMEF10	772.74	211000	0.0130423	0	14.9381	10.0783
chr1	13171000	13177000	PRAMEF11	620.935	281000	0.0177227	0	20.2988	11.0046
chr1	13171000	13178000	PRAMEF5	963.263	-185000	0.0138829	0	14.9266	13.3728
chr1	13172000	13189000	HNRNPCL1	432.015	274000	0.0643003	0	73.6465	27.7787
chr1	13178000	13190000	PRAMEF15	517.887	-460000	0.023752	0	27.2492	12.3008
chr1	13187000	13194000	PRAMEF2	623.909	269000	0.0260807	0	29.8717	16.272
chr1	13193000	13201000	PRAMEF8	739.777	-412000	0.0150153	0	17.2261	11.108
chr1	13207000	13215000	PRAMEF4	818.794	263000	0.0142504	0	16.3218	11.6682
chr1	13325000	13356000	PRAMEF18	1001.76	295000	0.289072	0	331.09	289.58
chr1	13326000	13337000	PRAMEF19	938.847	-365000	0.0938991	0	107.725	88.1569
chr1	13334000	13341000	PRAMEF7	813.851	358000	0.018128	0	20.763	14.7535
chr1	13341000	13351000	PRAMEF15	517.887	-294000	0.020319	0	23.3107	10.5229
chr1	13346000	13382000	PRAMEF6	893.486	351000	0.198031	0	226.815	176.938
chr1	13347000	13355000	PRAMEF17	1123.7	-362000	0.03543	0	40.6467	39.8127
chr1	13349000	13371000	PRAMEF11	620.935	471000	0.120678	0	138.219	74.9332
chr1	13352000	13369000	PRAMEF15	517.887	-280000	0.0668245	0	76.6635	34.6075
chr1	13355000	13372000	PRAMEF4	818.794	415000	0.0883417	0	101.183	72.3337
chr1	13356000	13367000	PRAMEF27	894.045	-56000	0.0600695	0	30.8709	53.7048
chr1	13364000	13369000	PRAMEF18	1001.76	330000	0.0101276	0	11.5997	10.1454
chr1	13367000	13399000	PRAMEF7	813.851	412000	0.421852	0	483.17	343.325
chr1	13370000	13405000	PRAMEF8	739.777	-219000	0.423591	0	485.959	313.363
chr1	13389000	13404000	PRAMEF15	517.887	-246000	0.0344444	0	39.5158	17.8383
chr1	13391000	13427000	PRAMEF10	772.74	448000	0.392122	0	449.118	303.008
chr1	13400000	13412000	PRAMEF7	813.851	426000	0.0295432	0	33.8374	24.0437
chr1	13404000	13432000	PRAMEF4	818.794	473000	0.148435	0	170.01	121.538
chr1	13408000	13416000	PRAMEF2	623.909	493000	0.0178216	0	20.412	11.1191
chr1	13408000	13417000	PRAMEF8	739.777	-198000	0.026866	0	30.8657	19.8749
chr1	13410000	13435000	PRAMEF15	517.887	-219000	0.225024	0	258.155	116.537
chr1	13415000	13429000	PRAMEF6	893.486	412000	0.0357667	0	40.9655	31.957
chr1	13415000	13432000	PRAMEF11	620.935	529000	0.118918	0	136.203	73.8402
chr1	13418000	13424000	PRAMEF5	963.263	58000	0.0306007	0	16.1312	29.4765
chr1	13440000	13460000	PRAMEF2	623.909	532000	0.104411	0	119.587	65.1429
chr1	13442000	13472000	PRAMEF14	764.227	-217000	0.361745	0	415.008	276.455
chr1	13444000	13464000	PRAMEF1	551.884	598000	0.235423	0	269.643	129.926
chr1	13447000	13457000	PRAMEF12	647.031	613000	0.0208568	0	23.8884	13.495
chr1	13460000	13498000	PRAMEF19	938.847	-218000	0.276687	0	317.423	259.767
chr1	13466000	13484000	PRAMEF18	1001.76	438000	0.0939365	0	107.591	94.1014
chr1	13470000	13516000	PRAMEF17	1123.7	-219000	0.373185	0	428.13	419.348
chr1	13489000	13502000	PRAMEF20	1259.57	-237000	0.026766	0	30.707	33.7137
chr1	13500000	13509000	PRAMEF19	938.847	-190000	0.0170536	0	19.354	16.0107
chr1	13503000	13532000	PRAMEF20	1259.57	-218000	0.407968	0	468.037	513.865
chr1	13521000	13529000	PRAMEF19	938.847	-171000	0.0186284	0	19.4661	17.4892
chr1	13522000	13528000	PRAMEF7	813.851	546000	0.0132761	0	15.2059	10.8048
chr1	13529000	13537000	PRAMEF14	764.227	-139000	0.0201396	0	17.6569	15.3912
chr1	13530000	13535000	PRAMEF17	1123.7	-180000	0.00903149	0	9.73894	10.1487
chr1	13547000	13555000	PRAMEF19	938.847	-144000	0.0216849	0	20.3144	20.3588
chr1	13549000	13554000	LRRC38	1047.71	-287000	0.00976951	0	11.2079	10.2356
chr1	13606000	13626000	PRAMEF7	813.851	633000	0.402286	0	460.759	327.401
chr1	13612000	13618000	PRAMEF33	1127.17	204000	0.0130735	0	14.9738	14.736
chr1	13621000	13640000	PRAMEF10	772.74	669000	0.303229	0	347.304	234.317
chr1	13621000	13640000	PRAMEF33	1127.17	218000	0.280691	0	321.49	316.386
chr1	13628000	13654000	PRAMEF27	894.045	218000	0.145908	0	167.116	130.448
chr1	13633000	13653000	PRAMEF11	620.935	748000	0.100158	0	114.717	62.1918
chr1	13633000	13655000	PRAMEF4	818.794	693000	0.0990602	0	113.459	81.1099
chr1	13638000	13646000	PRAMEF6	893.486	632000	0.0284103	0	32.5398	25.3842
chr1	13638000	13645000	PRAMEF5	963.263	279000	0.0224398	0	25.7016	21.6155
chr1	13658000	13690000	PRAMEF1	551.884	818000	0.24617	0	281.952	135.858
chr1	13659000	13669000	HNRNPCL1	432.015	752000	0.024243	0	27.7668	10.4733
chr1	13660000	13674000	PRAMEF11	620.935	777000	0.0245268	0	28.0919	15.2296
chr1	13660000	13665000	PRAMEF18	1001.76	625000	0.0113205	0	12.966	11.3404
chr1	13662000	13680000	PRAMEF2	623.909	753000	0.117482	0	134.559	73.2983
chr1	13662000	13690000	PRAMEF13	782.224	219000	0.338664	0	387.89	264.911
chr1	13690000	13711000	PRAMEF18	1001.76	660000	0.0819475	0	93.8588	82.0913
chr1	13695000	13704000	PRAMEF13	782.224	244000	0.0169171	0	19.376	13.2329
chr1	13744000	13750000	PRAMEF8	739.777	132000	0.0144704	0	12.9556	10.7048
chr1	13750000	13755000	PRAMEF14	764.227	77000	0.0147813	0	9.17171	11.2963
chr1	13775000	13786000	PDPN	1179.41	-125000	0.023296	0	20.3847	27.4755
chr1	13810000	13821000	PDPN	1179.41	-89000	0.0297659	0	21.0882	35.1061
chr1	14069000	14080000	PRDM2	1041.27	43000	0.0522732	0	22.6471	54.4306
chr1	14118000	14126000	PRDM2	1041.27	90000	0.0227515	0	16.1224	23.6904
chr1	14138000	14147000	PRDM2	1041.27	115000	0.0208649	0	16.8862	21.726
chr1	15450000	15456000	CTRC	1037.86	-308000	0.0113779	0	13.0532	11.8087
chr1	15455000	15460000	FHAD1	939.996	-114000	0.0108415	0	8.90269	10.191
chr1	15477000	15490000	FHAD1	939.996	-85000	0.0363114	0	25.0804	34.1326
chr1	15496000	15501000	FHAD1	939.996	-74000	0.0151847	0	9.30486	14.2735
chr1	15503000	15508000	FHAD1	939.996	-65000	0.018165	0	10.3652	17.075
chr1	15513000	15517000	FHAD1	939.996	-55000	0.0132399	0	6.79704	12.4454
chr1	15570000	15573000	TMEM51	1152.9	89000	0.00892902	0	6.20586	10.2943
chr1	15594000	15619000	TMEM51	1152.9	118000	0.0849133	0	72.7326	97.8968
chr1	15621000	15639000	TMEM51	1152.9	148000	0.0461906	0	44.2673	53.2533
chr1	15641000	15666000	CTRC	1037.86	-117000	0.0810837	0	64.5344	84.1536
chr1	15641000	15649000	CELA2A	838.736	-136000	0.0207275	0	18.3542	17.3849
chr1	15646000	15657000	EFHD2	1112.65	-80000	0.0399112	0	26.4301	44.4072
chr1	15649000	15654000	CELA2B	904.382	-151000	0.0113189	0	10.9979	10.2366
chr1	15661000	15672000	EFHD2	1112.65	-71000	0.0371889	0	21.5221	41.3782
chr1	15780000	15785000	CELA2B	904.382	-17000	0.0453171	0	9.17895	40.9839
chr1	15800000	15804000	CELA2A	838.736	17000	0.0373952	0	7.00181	31.3647
chr1	15823000	15828000	FBLIM1	1373.65	-256000	0.00759542	0	8.71374	10.4335
chr1	15850000	15855000	DDI2	1327.69	-90000	0.0141004	0	9.86871	18.721
chr1	15854000	15860000	TMEM82	1309	-209000	0.0120168	0	13.7861	15.73
chr1	15865000	15870000	EFHD2	1112.65	129000	0.0111891	0	9.89582	12.4496
chr1	15905000	15913000	SLC25A34	1392.84	-153000	0.0136897	0	13.4696	19.0676
chr1	15914000	15930000	FBLIM1	1373.65	-160000	0.0313448	0	31.8452	43.057
chr1	15916000	15932000	TMEM82	1309	-146000	0.0426417	0	39.167	55.8182
chr1	15916000	15937000	SLC25A34	1392.84	-141000	0.0485168	0	42.9728	67.5762
chr1	15923000	15930000	CASP9	1045.56	72000	0.022431	0	13.6434	23.4531
chr1	15923000	15931000	DNAJC16	1045.03	70000	0.0284665	0	17.132	29.7484
chr1	15939000	15951000	SLC25A34	1392.84	-113000	0.0274228	0	22.6747	38.1956
chr1	15940000	15950000	FBLIM1	1373.65	-139000	0.0224542	0	19.7701	30.8444
chr1	15941000	15950000	CASP9	1045.56	92000	0.0312979	0	22.1685	32.724
chr1	15941000	15950000	DNAJC16	1045.03	90000	0.0316818	0	22.1296	33.1084
chr1	15943000	15949000	PLEKHM2	1413.15	-61000	0.0193137	0	10.5829	27.2932
chr1	15945000	15949000	RSC1A1	1353.61	-36000	0.0178424	0	6.53875	24.1516
chr1	15950000	15953000	PLEKHM2	1413.15	-57000	0.0104002	0	5.38795	14.6971
chr1	15951000	15963000	TMEM82	1309	-108000	0.0351211	0	27.9827	45.9737
chr1	15953000	15957000	FBLIM1	1373.65	-127000	0.00815982	0	7.15816	11.2088
chr1	15955000	15962000	SLC25A34	1392.84	-103000	0.0167973	0	12.791	23.3959
chr1	15974000	15978000	FBLIM1	1373.65	-105000	0.00846066	0	6.63565	11.622
chr1	15975000	15989000	TMEM82	1309	-82000	0.0424213	0	28.6399	55.5296
chr1	15980000	15986000	SLC25A34	1392.84	-77000	0.0175882	0	11.2296	24.4976
chr1	15986000	15989000	FBLIM1	1373.65	-95000	0.00772125	0	5.54825	10.6063
chr1	15987000	15993000	DDI2	1327.69	42000	0.0241376	0	10.2239	32.0473
chr1	15989000	15992000	PLEKHM2	1413.15	-17000	0.0246994	0	5.03802	34.9041
chr1	16000000	16004000	FBLIM1	1373.65	-81000	0.0113619	0	7.4463	15.6073
chr1	16007000	16032000	DDI2	1327.69	79000	0.0829502	0	50.3767	110.132
chr1	16009000	16014000	TMEM82	1309	-56000	0.0182282	0	9.15149	23.8609
chr1	16036000	16043000	DDI2	1327.69	92000	0.0201841	0	14.3653	26.7983
chr1	16041000	16050000	RSC1A1	1353.61	57000	0.0302721	0	15.6747	40.9765
chr1	16042000	16052000	CASP9	1045.56	192000	0.0217406	0	24.7621	22.7312
chr1	16042000	16053000	DNAJC16	1045.03	189000	0.0227067	0	25.7421	23.7293
chr1	16054000	16060000	CASP9	1045.56	202000	0.0101485	0	11.6236	10.6109
chr1	16055000	16058000	PLEKHM2	1413.15	43000	0.012035	0	5.05836	17.0074
chr1	16056000	16059000	RSC1A1	1353.61	70000	0.00838478	0	4.95966	11.3497
chr1	16057000	16067000	AGMAT	1053.58	145000	0.0221014	0	21.3063	23.2856
chr1	16057000	16068000	DDI2	1327.69	118000	0.0271839	0	22.5078	36.0918
chr1	16066000	16073000	RSC1A1	1353.61	81000	0.0238334	0	15.4256	32.261
chr1	16068000	16070000	PLEKHM2	1413.15	55000	0.00718621	2e-12	3.64331	10.1552
chr1	16071000	16078000	AGMAT	1053.58	161000	0.0155422	0	15.8504	16.3749
chr1	16078000	16092000	DDI2	1327.69	136000	0.0351304	0	32.2542	46.6422
chr1	16082000	16094000	DNAJC16	1045.03	229000	0.0227689	0	26.0784	23.7942
chr1	16085000	16088000	RSC1A1	1353.61	98000	0.00753395	0	5.57832	10.198
chr1	16087000	16095000	HSPB7	1457.76	-252000	0.0128664	0	14.7608	18.756
chr1	16088000	16094000	CASP9	1045.56	237000	0.012619	0	14.4533	13.194
chr1	16089000	16095000	CLCNKA	1566.95	-256000	0.00978488	0	11.2256	15.3325
chr1	16098000	16106000	AGMAT	1053.58	187000	0.0138607	0	15.5588	14.6034
chr1	16100000	16105000	ZBTB17	1522.58	-196000	0.00734829	0	8.43235	11.1884
chr1	16101000	16106000	CLCNKB	1519.25	-263000	0.00870953	0	9.99189	13.2319
chr1	16104000	16110000	SRARP	1489.25	-221000	0.0106956	0	12.2703	15.9284
chr1	16106000	16112000	ZBTB17	1522.58	-190000	0.00984272	0	11.2078	14.9863
chr1	16113000	16130000	HSPB7	1457.76	-217000	0.0279511	0	32.0666	40.7459
chr1	16114000	16150000	SRARP	1489.25	-200000	0.0713458	0	80.4909	106.252
chr1	16114000	16139000	ZBTB17	1522.58	-182000	0.0582073	0	61.6963	88.6253
chr1	16117000	16122000	CLCNKB	1519.25	-249000	0.00851317	0	9.76662	12.9336
chr1	16124000	16130000	CLCNKA	1566.95	-220000	0.0105387	0	12.0904	16.5136
chr1	16126000	16131000	DDI2	1327.69	180000	0.00902546	0	10.0069	11.983
chr1	16129000	16143000	CLCNKB	1519.25	-234000	0.0270719	0	31.0579	41.1289
chr1	16140000	16148000	ZBTB17	1522.58	-157000	0.0195446	0	19.5664	29.7582
chr1	16150000	16155000	CLCNKA	1566.95	-196000	0.00749833	0	8.6272	11.7495
chr1	16151000	16159000	ZBTB17	1522.58	-145000	0.0167867	0	15.8594	25.5591
chr1	16155000	16164000	CLCNKB	1519.25	-208000	0.0156342	0	17.9361	23.7522
chr1	16157000	16167000	HSPB7	1457.76	-179000	0.0169694	0	18.3599	24.7372
chr1	16160000	16165000	CLCNKA	1566.95	-183000	0.00920328	0	9.86816	14.4211
chr1	16161000	16184000	ZBTB17	1522.58	-129000	0.0538522	0	46.9302	81.9942
chr1	16169000	16178000	SRARP	1489.25	-155000	0.0194491	0	19.371	28.9646
chr1	16172000	16179000	HSPB7	1457.76	-166000	0.0168551	0	17.4819	24.5706
chr1	16204000	16208000	ZBTB17	1522.58	-94000	0.0104201	0	7.46309	15.8654
chr1	16214000	16217000	SPEN	1585.87	39000	0.0126569	0	4.86638	20.0721
chr1	16225000	16239000	SPEN	1585.87	51000	0.0536355	0	27.0937	85.0588
chr1	16231000	16235000	FBLIM1	1373.65	145000	0.00804951	0	7.72455	11.0572
chr1	16232000	16237000	HSPB7	1457.76	-108000	0.0104453	0	8.24673	15.2267
chr1	16242000	16245000	ZBTB17	1522.58	-58000	0.0102395	0	5.30504	15.5905
chr1	16244000	16250000	SPEN	1585.87	69000	0.0186457	0	11.1505	29.5696
chr1	16252000	16257000	UQCRHL	1378.24	116000	0.0118299	0	9.88583	16.3044
chr1	16262000	16267000	SPEN	1585.87	89000	0.012876	0	8.86137	20.4197
chr1	16264000	16272000	UQCRHL	1378.24	131000	0.0237488	0	21.1643	32.7316
chr1	16269000	16279000	SPEN	1585.87	100000	0.0283729	0	20.8534	44.9958
chr1	16279000	16290000	UQCRHL	1378.24	151000	0.0216712	0	20.9574	29.8681
chr1	16293000	16297000	SPEN	1585.87	117000	0.00777486	0	6.51529	12.3299
chr1	16294000	16333000	UQCRHL	1378.24	178000	0.106343	0	115.197	146.566
chr1	16301000	16306000	SPEN	1585.87	129000	0.0120792	0	10.5667	19.156
chr1	16329000	16334000	SPEN	1585.87	154000	0.0122767	0	12.0025	19.4692
chr1	16340000	16349000	SPEN	1585.87	168000	0.0183774	0	19.201	29.1442
chr1	16345000	16352000	CLCNKB	1519.25	-18000	0.102295	0	21.5308	155.411
chr1	16354000	16359000	UQCRHL	1378.24	219000	0.00791183	0	9.06184	10.9044
chr1	16364000	16386000	UQCRHL	1378.24	245000	0.0541246	0	61.9919	74.5968
chr1	16365000	16368000	SRARP	1489.25	32000	0.0150093	0	5.09429	22.3527
chr1	16367000	16375000	CLCNKA	1566.95	19000	0.114053	0	24.6774	178.716
chr1	16367000	16372000	HSPB7	1457.76	21000	0.0443854	0	10.6278	64.703
chr1	16381000	16383000	HSPB7	1457.76	34000	0.00927958	0	3.26203	13.5274
chr1	16381000	16389000	SRARP	1489.25	52000	0.030663	0	14.8073	45.665
chr1	16390000	16392000	CLCNKB	1519.25	18000	0.0158347	0	3.26593	24.0568
chr1	16396000	16417000	EPHA2	1382.66	-73000	0.0707057	0	43.5053	97.7619
chr1	16398000	16409000	CPLANE2	1322.69	-159000	0.0254969	0	25.6452	33.7244
chr1	16398000	16413000	SZRD1	1182.88	-282000	0.0328301	0	37.6639	38.8341
chr1	16401000	16411000	FBXO42	1246.25	-269000	0.0175269	0	20.1076	21.843
chr1	16404000	16411000	ARHGEF19	1257.25	-128000	0.0147507	0	13.0156	18.5453
chr1	16410000	16417000	CPLANE2	1322.69	-148000	0.0157478	0	15.1739	20.8293
chr1	16416000	16421000	SZRD1	1182.88	-274000	0.0101264	0	11.6174	11.9783
chr1	16421000	16426000	ARHGEF19	1257.25	-114000	0.0112778	0	9.19143	14.1789
chr1	16437000	16441000	ARHGEF19	1257.25	-96000	0.00946037	0	7.01568	11.894
chr1	16444000	16449000	ARHGEF19	1257.25	-89000	0.0122356	0	8.56754	15.3831
chr1	16466000	16470000	FAM131C	1420.38	64000	0.0120737	0	6.86778	17.1493
chr1	16472000	16476000	FAM131C	1420.38	70000	0.0121215	0	7.30167	17.2171
chr1	16479000	16486000	SZRD1	1182.88	-208000	0.0124709	0	14.307	14.7515
chr1	16486000	16492000	FBXO42	1246.25	-186000	0.00920303	0	10.1703	11.4693
chr1	16492000	16521000	FAM131C	1420.38	114000	0.110503	0	84.6731	156.956
chr1	16507000	16512000	FBXO42	1246.25	-168000	0.00851581	0	8.83424	10.6129
chr1	16513000	16526000	SZRD1	1182.88	-174000	0.0282788	0	29.9349	33.4505
chr1	16514000	16520000	FBXO42	1246.25	-159000	0.0112783	0	11.4139	14.0557
chr1	16527000	16577000	SZRD1	1182.88	-125000	0.158643	0	146.182	187.655
chr1	16528000	16536000	FBXO42	1246.25	-143000	0.021321	0	19.9042	26.5714
chr1	16540000	16553000	FBXO42	1246.25	-128000	0.0362326	0	32.0084	45.155
chr1	16556000	16599000	FBXO42	1246.25	-100000	0.138809	0	103.741	172.992
chr1	16562000	16568000	FAM131C	1420.38	161000	0.0114142	0	11.72	16.2125
chr1	16569000	16580000	FAM131C	1420.38	171000	0.0206968	0	22.0897	29.3973
chr1	16573000	16576000	EPHA2	1382.66	88000	0.00763272	0	5.30585	10.5534
chr1	16578000	16590000	SZRD1	1182.88	-108000	0.0363967	0	28.6523	43.0529
chr1	16592000	16597000	SZRD1	1182.88	-96000	0.0119817	0	8.83195	14.1729
chr1	16593000	16598000	FAM131C	1420.38	193000	0.0078318	0	8.88685	11.1241
chr1	16598000	16609000	SZRD1	1182.88	-84000	0.028466	0	19.7069	33.6719
chr1	16611000	16615000	FBXO42	1246.25	-62000	0.0122515	0	6.78407	15.2685
chr1	16660000	16665000	CPLANE2	1322.69	94000	0.0131946	0	9.59754	17.4523
chr1	16673000	16678000	FAM131C	1420.38	272000	0.00839336	0	9.61336	11.9218
chr1	16674000	16697000	CPLANE2	1322.69	126000	0.0785917	0	66.0697	103.952
chr1	16683000	16695000	ARHGEF19	1257.25	149000	0.0361277	0	34.8529	45.4215
chr1	16685000	16695000	EPHA2	1382.66	205000	0.0215669	0	24.7018	29.8197
chr1	16693000	16698000	NECAP2	943.211	-69000	0.0169057	0	10.0456	15.9457
chr1	16694000	16703000	SPATA21	920.326	-63000	0.0317324	0	17.4723	29.2041
chr1	16709000	16713000	SPATA21	920.326	-50000	0.0138231	0	6.5201	12.7218
chr1	16816000	16825000	CROCC	630.683	-425000	0.122452	0	140.481	77.2282
chr1	16821000	16831000	NECAP2	943.211	56000	0.0401143	0	20.6565	37.8363
chr1	17276000	17280000	ATP13A2	903.691	-56000	0.0138335	0	7.20176	12.5012
chr1	17282000	17292000	ATP13A2	903.691	-48000	0.0541828	0	24.7871	48.9645
chr1	17284000	17298000	SDHB	737.338	-85000	0.0427756	0	29.4511	31.5401
chr1	17337000	17344000	SDHB	737.338	-39000	0.0311526	0	11.8068	22.97
chr1	17350000	17356000	CROCC	630.683	101000	0.0165791	0	12.4773	10.4562
chr1	17371000	17379000	CROCC	630.683	125000	0.0181307	0	15.6898	11.4347
chr1	17373000	17381000	RCC2	961.895	-383000	0.0131323	0	15.0659	12.6319
chr1	17378000	17381000	ATP13A2	903.691	39000	0.0127663	1e-12	4.90965	11.5368
chr1	17384000	17393000	PADI3	879.235	-185000	0.0234965	0	25.435	20.6589
chr1	17390000	17395000	PADI2	945.249	-50000	0.0199588	0	9.46259	18.866
chr1	17400000	17406000	PADI3	879.235	-169000	0.0126931	0	13.2372	11.1602
chr1	17415000	17424000	PADI1	880.635	-110000	0.0204461	0	16.3397	18.0055
chr1	17448000	17458000	PADI3	879.235	-119000	0.0273399	0	23.2363	24.0382
chr1	17461000	17465000	PADI1	880.635	-68000	0.0153812	0	8.84179	13.5452
chr1	17558000	17572000	PADI2	945.249	119000	0.0433709	0	35.9744	40.9963
chr1	17559000	17566000	SDHB	737.338	180000	0.0167556	0	18.3881	12.3545
chr1	17587000	17591000	PADI4	862.99	-43000	0.0155423	0	6.63129	13.4129
chr1	17648000	17652000	PADI3	879.235	73000	0.011855	0	7.14462	10.4234
chr1	17668000	17675000	PADI2	945.249	221000	0.0109717	0	12.5665	10.371
chr1	17717000	17724000	PADI2	945.249	273000	0.0116102	0	13.2978	10.9745
chr1	17747000	17750000	RCC2	961.895	-15000	0.0299702	0	5.16861	28.8282
chr1	17829000	17831000	ARHGEF10L	1189.81	-33000	0.00965661	4e-12	3.30633	11.4895
chr1	17895000	17897000	ARHGEF10L	1189.81	27000	0.010704	1e-12	3.13097	12.7357
chr1	17924000	17936000	ARHGEF10L	1189.81	60000	0.0414557	0	22.5894	49.3244
chr1	17964000	17970000	RCC2	961.895	199000	0.0117192	0	13.5226	11.2726
chr1	17983000	17990000	IGSF21	1202.67	-445000	0.0113064	0	12.9711	13.5978
chr1	18000000	18005000	ARHGEF10L	1189.81	132000	0.0103781	0	9.32544	12.348
chr1	18241000	18254000	IGSF21	1202.67	-182000	0.0249321	0	27.1838	29.9849
chr1	18257000	18263000	IGSF21	1202.67	-172000	0.0102329	0	10.7353	12.3068
chr1	18973000	18981000	TAS1R2	919.103	-209000	0.0128905	0	14.7884	11.8477
chr1	19100000	19105000	PAX7	931.703	143000	0.011179	0	10.6302	10.4155
chr1	19131000	19138000	PAX7	931.703	176000	0.0129974	0	14.0749	12.1097
chr1	19225000	19232000	IFFO2	1066.76	-50000	0.0279843	0	13.4293	29.8526
chr1	19226000	19232000	EMC1	1242.62	-345000	0.00846888	0	9.71581	10.5236
chr1	19226000	19232000	MRTO4	1242.62	-345000	0.00846888	0	9.71581	10.5236
chr1	19280000	19285000	ALDH4A1	1201.78	50000	0.0211207	0	10.1677	25.3825
chr1	19352000	19357000	ALDH4A1	1201.78	121000	0.0103537	0	8.89012	12.4429
chr1	19391000	19431000	ALDH4A1	1201.78	172000	0.109275	0	119.612	131.324
chr1	19397000	19404000	IFFO2	1066.76	115000	0.0248647	0	20.4529	26.5246
chr1	19410000	19415000	IFFO2	1066.76	127000	0.010386	0	9.07758	11.0793
chr1	19419000	19424000	IFFO2	1066.76	134000	0.0111267	0	10.0044	11.8695
chr1	19441000	19447000	ALDH4A1	1201.78	212000	0.0105673	0	12.1033	12.6996
chr1	19472000	19477000	ALDH4A1	1201.78	242000	0.00845548	0	9.68452	10.1616
chr1	19474000	19485000	IFFO2	1066.76	195000	0.0162399	0	18.5212	17.3241
chr1	19568000	19576000	HTR6	1212.65	-417000	0.0130116	0	14.9274	15.7786
chr1	19594000	19596000	AKR7A3	1075.48	-17000	0.0157022	0	3.12453	16.8874
chr1	19597000	19600000	AKR7A3	1075.48	-14000	0.0315181	0	5.11998	33.8971
chr1	19606000	19611000	NBL1	1452.29	-359000	0.00815417	0	9.35477	11.8422
chr1	19639000	19649000	HTR6	1212.65	-342000	0.0211592	0	24.2746	25.6588
chr1	19640000	19647000	NBL1	1452.29	-325000	0.0109998	0	12.6194	15.9749
chr1	19661000	19672000	HTR6	1212.65	-321000	0.0172955	0	19.842	20.9735
chr1	19663000	19674000	NBL1	1452.29	-298000	0.0230543	0	26.4488	33.4816
chr1	19669000	19682000	MICOS10	1267.91	-247000	0.0229427	0	26.3207	29.0893
chr1	19676000	19696000	NBL1	1452.29	-277000	0.0392482	0	45.027	56.9997
chr1	19679000	19683000	CAPZB	1418.33	-128000	0.00834673	0	7.35116	11.8384
chr1	19680000	19689000	HTR6	1212.65	-306000	0.0133496	0	15.3152	16.1885
chr1	19694000	19699000	HTR6	1212.65	-294000	0.00954004	0	10.9447	11.5688
chr1	19697000	19708000	MICOS10	1267.91	-215000	0.0176904	0	20.295	22.4298
chr1	19699000	19742000	NBL1	1452.29	-242000	0.086488	0	99.2223	125.606
chr1	19713000	19722000	CAPZB	1418.33	-92000	0.0259368	0	18.3246	36.7869
chr1	19718000	19735000	MICOS10	1267.91	-193000	0.0384764	0	43.8085	48.7846
chr1	19718000	19725000	HTR6	1212.65	-266000	0.0128134	0	14.7	15.5382
chr1	19723000	19728000	CAPZB	1418.33	-84000	0.0130881	0	8.83517	18.5632
chr1	19731000	19736000	CAPZB	1418.33	-75000	0.0142664	0	8.96811	20.2345
chr1	19740000	19747000	MICOS10	1267.91	-178000	0.0151813	0	16.5191	19.2486
chr1	19740000	19744000	CAPZB	1418.33	-67000	0.0116633	0	6.79288	16.5424
chr1	19745000	19751000	NBL1	1452.29	-219000	0.00938463	0	10.7664	13.6292
chr1	19752000	19774000	MICOS10	1267.91	-158000	0.0489867	0	49.1784	62.1107
chr1	19755000	19761000	CAPZB	1418.33	-51000	0.0253871	0	12.1124	36.0072
chr1	19759000	19778000	NBL1	1452.29	-201000	0.048815	0	56.022	70.8935
chr1	19768000	19774000	SLC66A1	1187.59	130000	0.0129256	0	11.4537	15.3503
chr1	19768000	19774000	AKR7A2	1187.59	130000	0.0129256	0	11.4537	15.3503
chr1	19778000	19784000	MICOS10	1267.91	-139000	0.0130293	0	11.3558	16.52
chr1	19780000	19786000	NBL1	1452.29	-184000	0.00985363	0	10.6861	14.3103
chr1	19791000	19796000	MICOS10	1267.91	-127000	0.00984415	0	8.61701	12.4815
chr1	19796000	19804000	NBL1	1452.29	-168000	0.0165519	0	17.1975	24.0381
chr1	19806000	19812000	NBL1	1452.29	-158000	0.0116199	0	11.7589	16.8754
chr1	19808000	19821000	MICOS10	1267.91	-106000	0.0377582	0	29.4371	47.874
chr1	19818000	19824000	NBL1	1452.29	-148000	0.0128002	0	12.294	18.5896
chr1	19826000	19834000	MICOS10	1267.91	-90000	0.0248968	0	17.4778	31.5669
chr1	19914000	19931000	CAPZB	1418.33	110000	0.0478553	0	37.1886	67.8745
chr1	19922000	19930000	AKR7A2	1187.59	284000	0.0122963	0	14.0837	14.6031
chr1	19922000	19930000	SLC66A1	1187.59	284000	0.0122963	0	14.0837	14.6031
chr1	19924000	19926000	NBL1	1452.29	-44000	0.00812447	0	3.47534	11.7991
chr1	19938000	19944000	AKR7A2	1187.59	299000	0.00897313	0	10.2774	10.6564
chr1	19938000	19944000	SLC66A1	1187.59	299000	0.00897313	0	10.2774	10.6564
chr1	19966000	19983000	AKR7A2	1187.59	331000	0.0358938	0	41.1111	42.6272
chr1	19966000	19983000	SLC66A1	1187.59	331000	0.0358938	0	41.1111	42.6272
chr1	19971000	19983000	CAPZB	1418.33	164000	0.0252517	0	25.8454	35.8152
chr1	19977000	19982000	MRTO4	1242.62	398000	0.00832653	0	9.53682	10.3467
chr1	19977000	19982000	EMC1	1242.62	398000	0.00832653	0	9.53682	10.3467
chr1	19984000	19994000	AKR7A2	1187.59	348000	0.0182831	0	20.9406	21.7129
chr1	19984000	19994000	SLC66A1	1187.59	348000	0.0182831	0	20.9406	21.7129
chr1	19986000	19992000	EMC1	1242.62	408000	0.0108312	0	12.4055	13.459
chr1	19986000	19992000	MRTO4	1242.62	408000	0.0108312	0	12.4055	13.459
chr1	20029000	20035000	HTR6	1212.65	38000	0.0291652	0	11.1177	35.3674
chr1	20033000	20038000	SLC66A1	1187.59	393000	0.00872803	0	9.99669	10.3654
chr1	20033000	20038000	AKR7A2	1187.59	393000	0.00872803	0	9.99669	10.3654
chr1	20086000	20091000	OTUD3	945.024	-118000	0.0115413	0	9.70755	10.9068
chr1	20209000	20214000	UBXN10	1344.96	-299000	0.00756666	0	8.68075	10.1769
chr1	20209000	20214000	PLA2G2C	1344.96	-299000	0.00756666	0	8.68075	10.1769
chr1	20219000	20226000	PLA2G2F	1250.73	-240000	0.0114318	0	13.115	14.298
chr1	20239000	20255000	PLA2G2F	1250.73	-213000	0.034272	0	39.3181	42.8649
chr1	20255000	20264000	PLA2G2D	1255.63	-184000	0.017252	0	18.6724	21.6621
chr1	20284000	20291000	PLA2G2F	1250.73	-176000	0.0129647	0	14.0302	16.2153
chr1	20291000	20308000	PLA2G2D	1255.63	-140000	0.0378375	0	34.9403	47.5097
chr1	20294000	20310000	UBXN10	1344.96	-206000	0.0275585	0	31.6162	37.0652
chr1	20294000	20310000	PLA2G2C	1344.96	-206000	0.0275585	0	31.6162	37.0652
chr1	20296000	20307000	PLA2G2F	1250.73	-163000	0.0210336	0	21.5058	26.3073
chr1	20304000	20311000	PLA2G5	1161.21	-87000	0.0161696	0	11.1829	18.7764
chr1	20304000	20309000	CAMK2N1	1317.95	-503000	0.00807781	0	9.26716	10.6462
chr1	20340000	20344000	PLA2G5	1161.21	-51000	0.0139415	0	6.72451	16.1891
chr1	20394000	20403000	PLA2G2C	1344.96	-112000	0.0200873	0	16.2436	27.0167
chr1	20394000	20403000	UBXN10	1344.96	-112000	0.0200873	0	16.2436	27.0167
chr1	20396000	20401000	CAMK2N1	1317.95	-413000	0.00804865	0	9.23371	10.6077
chr1	20398000	20406000	PLA2G2A	1190.99	94000	0.0201941	0	14.4371	24.0508
chr1	20407000	20420000	PLA2G2A	1190.99	108000	0.0344703	0	26.1725	41.0536
chr1	20413000	20417000	UBXN10	1344.96	-95000	0.00884072	0	6.39634	11.8904
chr1	20413000	20417000	PLA2G2C	1344.96	-95000	0.00884072	0	6.39634	11.8904
chr1	20425000	20432000	PLA2G2A	1190.99	121000	0.0196606	0	16.6127	23.4155
chr1	20439000	20447000	PLA2G2E	1099.53	192000	0.0149071	0	16.8172	16.3908
chr1	20441000	20457000	PLA2G2A	1190.99	142000	0.0332996	0	30.858	39.6593
chr1	20451000	20457000	PLA2G2E	1099.53	202000	0.0126017	0	14.4566	13.856
chr1	20458000	20471000	PLA2G2E	1099.53	213000	0.0298814	0	34.2248	32.8556
chr1	20465000	20486000	PLA2G2A	1190.99	170000	0.0493398	0	51.6454	58.763
chr1	20472000	20494000	PLA2G2E	1099.53	233000	0.0471476	0	54.0007	51.8403
chr1	20477000	20482000	OTUD3	945.024	269000	0.0115339	0	13.2104	10.8998
chr1	20489000	20498000	PLA2G2A	1190.99	185000	0.0193538	0	21.619	23.0501
chr1	20490000	20497000	CAMK2N1	1317.95	-316000	0.0127241	0	14.5976	16.7697
chr1	20502000	20507000	CAMK2N1	1317.95	-304000	0.00955997	0	10.9675	12.5996
chr1	20505000	20516000	PLA2G2A	1190.99	204000	0.0194938	0	22.3848	23.2169
chr1	20508000	20514000	CAMK2N1	1317.95	-300000	0.00952671	0	10.9294	12.5557
chr1	20510000	20529000	MUL1	1119.37	-308000	0.0340877	0	39.1067	38.1567
chr1	20516000	20544000	PLA2G2E	1099.53	268000	0.0676137	0	77.4416	74.3434
chr1	20517000	20524000	PLA2G2A	1190.99	213000	0.0132958	0	15.2284	15.8351
chr1	20526000	20554000	CAMK2N1	1317.95	-268000	0.0635866	0	72.9489	83.804
chr1	20537000	20544000	MUL1	1119.37	-291000	0.01474	0	16.9103	16.4995
chr1	20546000	20552000	PLA2G2A	1190.99	242000	0.0101591	0	11.6358	12.0994
chr1	20560000	20566000	PLA2G2E	1099.53	311000	0.0103359	0	11.8382	11.3646
chr1	20579000	20585000	CAMK2N1	1317.95	-228000	0.00990332	0	11.3615	13.0521
chr1	20581000	20587000	MUL1	1119.37	-247000	0.0101138	0	11.6029	11.3211
chr1	20648000	20656000	CAMK2N1	1317.95	-160000	0.0153318	0	15.4557	20.2065
chr1	20682000	20687000	PLA2G2C	1344.96	169000	0.0102853	0	10.8298	13.8333
chr1	20682000	20687000	UBXN10	1344.96	169000	0.0102853	0	10.8298	13.8333
chr1	20760000	20766000	PLA2G2F	1250.73	296000	0.00959671	0	10.9916	12.0029
chr1	20808000	20819000	UBXN10	1344.96	301000	0.0182921	0	20.951	24.6022
chr1	20808000	20819000	PLA2G2C	1344.96	301000	0.0182921	0	20.951	24.6022
chr1	20808000	20813000	PLA2G2A	1190.99	502000	0.00895199	0	10.2532	10.6617
chr1	20809000	20817000	PLA2G5	1161.21	414000	0.0121671	0	13.9357	14.1287
chr1	20819000	20828000	PLA2G2E	1099.53	571000	0.0144183	0	16.514	15.8534
chr1	20830000	20835000	PLA2G2C	1344.96	317000	0.0102668	0	11.7591	13.8084
chr1	20830000	20835000	UBXN10	1344.96	317000	0.0102668	0	11.7591	13.8084
chr1	20832000	20865000	PINK1	1076.81	-109000	0.123082	0	97.0249	132.536
chr1	20878000	20884000	DDOST	990.207	-105000	0.0183094	0	14.1323	18.1301
chr1	20950000	20955000	MUL1	1119.37	117000	0.0123103	0	10.1282	13.7798
chr1	20958000	20970000	MUL1	1119.37	130000	0.0278271	0	24.3072	31.1489
chr1	20983000	20990000	FAM43B	1037.49	106000	0.0180808	0	13.6191	18.7586
chr1	21013000	21017000	HP1BP3	1203.14	-96000	0.00965868	0	7.08133	11.6207
chr1	21056000	21062000	HP1BP3	1203.14	-51000	0.0218695	0	10.5701	26.312
chr1	21058000	21063000	EIF4G3	1299.02	-439000	0.00937234	0	10.7523	12.1748
chr1	21113000	21117000	SH2D5	1157.29	53000	0.0139084	0	6.91475	16.096
chr1	21286000	21291000	HP1BP3	1203.14	171000	0.00919815	0	9.91962	11.0667
chr1	21289000	21294000	EIF4G3	1299.02	-208000	0.00937645	0	10.757	12.1802
chr1	21293000	21300000	KIF17	1119.57	249000	0.0108106	0	12.3819	12.1032
chr1	21298000	21313000	EIF4G3	1299.02	-192000	0.0274284	0	31.3489	35.6301
chr1	21314000	21320000	EIF4G3	1299.02	-184000	0.00976183	0	10.4807	12.6808
chr1	21327000	21355000	EIF4G3	1299.02	-157000	0.0563906	0	56.958	73.2524
chr1	21519000	21525000	HP1BP3	1203.14	407000	0.0131714	0	15.0859	15.847
chr1	21532000	21540000	NBPF3	834.334	-231000	0.0146223	0	16.7752	12.1999
chr1	21583000	21585000	ECE1	1286.66	-30000	0.00999475	0	3.17867	12.8598
chr1	21623000	21628000	NBPF3	834.334	-139000	0.0120695	0	10.4402	10.07
chr1	21644000	21646000	ECE1	1286.66	25000	0.0114908	0	3.15561	14.7847
chr1	21670000	21676000	EIF4G3	1299.02	168000	0.0122591	0	12.7376	15.9248
chr1	21683000	21687000	ECE1	1286.66	67000	0.0118907	0	6.76872	15.2993
chr1	21692000	21697000	RAP1GAP	1424.95	-299000	0.00897696	0	10.2987	12.7917
chr1	21696000	21707000	ALPL	1517.84	-132000	0.0254944	0	22.627	38.6964
chr1	21705000	21710000	NBPF3	834.334	-56000	0.017836	0	9.19828	14.8812
chr1	21853000	21858000	NBPF3	834.334	87000	0.0127302	0	8.62171	10.6212
chr1	21877000	21883000	HSPG2	1416.22	-384000	0.0115487	0	13.2491	16.3555
chr1	21891000	21905000	ALPL	1517.84	61000	0.0652344	0	34.8708	99.0152
chr1	21896000	21909000	NBPF3	834.334	130000	0.0291925	0	26.0678	24.3563
chr1	21968000	21976000	NBPF3	834.334	203000	0.0153678	0	17.621	12.8219
chr1	21977000	21987000	ALPL	1517.84	145000	0.0260631	0	24.6403	39.5596
chr1	21989000	21994000	ALPL	1517.84	155000	0.00914366	0	8.92939	13.8786
chr1	21995000	22003000	USP48	1265	-108000	0.0184324	0	14.5981	23.317
chr1	21995000	22000000	HSPG2	1416.22	-264000	0.00760314	0	8.7226	10.7677
chr1	21997000	22008000	CDC42	865.228	-372000	0.0232181	0	26.6367	20.089
chr1	22000000	22007000	CELA3B	1383.06	-298000	0.0103744	0	11.9019	14.3484
chr1	22017000	22023000	CELA3A	1319.56	-307000	0.00978643	0	11.2274	12.9138
chr1	22059000	22064000	CELA3B	1383.06	-241000	0.00861821	0	9.88713	11.9195
chr1	22101000	22106000	CELA3A	1319.56	-221000	0.00778895	0	8.93578	10.278
chr1	22103000	22110000	CELA3B	1383.06	-195000	0.010613	0	12.2017	14.6785
chr1	22105000	22109000	RAP1GAP	1424.95	109000	0.00933008	0	7.10139	13.2949
chr1	22145000	22151000	CELA3B	1383.06	-152000	0.0130744	0	12.9708	18.0828
chr1	22188000	22193000	RAP1GAP	1424.95	192000	0.00743485	0	8.3892	10.5943
chr1	22189000	22194000	USP48	1265	79000	0.0132938	0	8.45092	16.8167
chr1	22190000	22196000	CELA3A	1319.56	-133000	0.011662	0	10.4087	15.3887
chr1	22191000	22197000	HSPG2	1416.22	-69000	0.0229889	0	13.4048	32.5573
chr1	22202000	22210000	HSPG2	1416.22	-55000	0.0335106	0	16.8666	47.4584
chr1	22206000	22211000	CELA3B	1383.06	-92000	0.0115381	0	8.17013	15.9579
chr1	22218000	22224000	RAP1GAP	1424.95	224000	0.0101144	0	11.5846	14.4125
chr1	22220000	22233000	HSPG2	1416.22	-37000	0.0748949	0	26.528	106.068
chr1	22228000	22233000	USP48	1265	117000	0.0102236	0	8.54564	12.9329
chr1	22234000	22240000	HSPG2	1416.22	-23000	0.0431316	0	11.3535	61.0837
chr1	22244000	22249000	USP48	1265	135000	0.0100038	0	8.99278	12.6548
chr1	22255000	22261000	USP48	1265	146000	0.0129248	0	12.3975	16.3499
chr1	22264000	22269000	RAP1GAP	1424.95	270000	0.00940602	0	10.7732	13.4031
chr1	22278000	22299000	USP48	1265	178000	0.048142	0	52.1873	60.8999
chr1	22279000	22287000	RAP1GAP	1424.95	284000	0.0145233	0	16.6343	20.6949
chr1	22283000	22288000	LDLRAD2	1107.51	144000	0.00914378	0	8.73583	10.1268
chr1	22298000	22308000	CELA3A	1319.56	-23000	0.213222	0	51.4172	281.359
chr1	22301000	22309000	USP48	1265	193000	0.0124105	0	14.0844	15.6994
chr1	22305000	22310000	RAP1GAP	1424.95	307000	0.00814113	0	9.32447	11.6007
chr1	22319000	22324000	USP48	1265	208000	0.00937405	0	10.7366	11.8582
chr1	22324000	22334000	CELA3B	1383.06	23000	0.216094	0	53.55	298.873
chr1	22342000	22351000	NBPF3	834.334	577000	0.0132968	0	15.2295	11.094
chr1	22465000	22470000	CDC42	865.228	85000	0.0129488	0	8.76284	11.2036
chr1	22558000	22563000	C1QA	1187.87	-401000	0.00877922	0	10.0718	10.4286
chr1	22722000	22729000	C1QB	1175.02	-253000	0.0103827	0	11.9114	12.1999
chr1	22730000	22760000	C1QA	1187.87	-205000	0.0781184	0	89.6203	92.7945
chr1	22733000	22765000	C1QC	1300.8	-220000	0.120436	0	138.169	156.663
chr1	22743000	22751000	C1QB	1175.02	-231000	0.0144615	0	16.5908	16.9926
chr1	22755000	22762000	C1QB	1175.02	-218000	0.0106338	0	12.1995	12.4949
chr1	22763000	22768000	C1QB	1175.02	-212000	0.00925035	0	10.6123	10.8693
chr1	22766000	22777000	C1QC	1300.8	-197000	0.019208	0	22.0457	24.9857
chr1	22768000	22776000	C1QA	1187.87	-188000	0.0158014	0	17.6558	18.77
chr1	22784000	22793000	C1QC	1300.8	-179000	0.0204745	0	22.1985	26.6331
chr1	22815000	22818000	ZBTB40	1061.4	37000	0.0140729	0	5.10673	14.9369
chr1	22819000	22824000	ZBTB40	1061.4	39000	0.0215583	0	8.67449	22.882
chr1	22824000	22830000	KDM1A	955.273	-518000	0.0109144	0	12.5213	10.4262
chr1	22830000	22836000	ZBTB40	1061.4	52000	0.0262558	0	12.8739	27.8679
chr1	22841000	22845000	ZBTB40	1061.4	62000	0.0122851	0	6.77306	13.0394
chr1	22851000	22858000	C1QC	1300.8	-114000	0.0200427	0	16.3288	26.0714
chr1	22852000	22857000	ZBTB40	1061.4	73000	0.0138774	0	8.50213	14.7295
chr1	22853000	22858000	C1QB	1175.02	-121000	0.00971455	0	8.33727	11.4148
chr1	22857000	22862000	C1QA	1187.87	-102000	0.0114758	0	8.68822	13.6318
chr1	22859000	22868000	C1QC	1300.8	-102000	0.0200173	0	15.4179	26.0384
chr1	22890000	22894000	C1QC	1300.8	-74000	0.0107792	0	6.73081	14.0215
chr1	22934000	22938000	EPHA8	1095.38	42000	0.0151473	0	6.42541	16.5921
chr1	22965000	22976000	ZBTB40	1061.4	194000	0.0178582	0	20.163	18.9547
chr1	22969000	22976000	EPHA8	1095.38	80000	0.0195033	0	12.5123	21.3636
chr1	23147000	23157000	EPHB2	991.074	112000	0.0253316	0	20.3581	25.1055
chr1	23167000	23173000	EPHB2	991.074	131000	0.0133768	0	11.892	13.2574
chr1	23188000	23201000	EPHB2	991.074	153000	0.0259919	0	25.7404	25.7599
chr1	23204000	23265000	EPHB2	991.074	216000	0.140598	0	157.16	139.343
chr1	23216000	23225000	C1QB	1175.02	239000	0.0154871	0	17.7382	18.1977
chr1	23249000	23254000	C1QB	1175.02	267000	0.00936981	0	10.7318	11.0097
chr1	23284000	23294000	EPHB2	991.074	250000	0.0159619	0	18.282	15.8194
chr1	23301000	23311000	HTR1D	1066.64	-238000	0.0163566	0	18.7649	17.4466
chr1	23316000	23322000	HTR1D	1066.64	-223000	0.0114157	0	13.0966	12.1765
chr1	23344000	23349000	LUZP1	1226.36	-146000	0.0114072	0	10.8481	13.9894
chr1	23370000	23375000	ZNF436	1321.97	-322000	0.00819236	0	9.39857	10.8301
chr1	23402000	23407000	ASAP3	1226.27	-406000	0.00925513	0	10.6178	11.3492
chr1	23421000	23427000	KDM1A	955.273	76000	0.0214776	0	13.2787	20.517
chr1	23422000	23428000	LACTBL1	1086.35	123000	0.011375	0	9.79268	12.3573
chr1	23423000	23438000	LUZP1	1226.36	-65000	0.0601643	0	32.9355	73.7833
chr1	23423000	23428000	ASAP3	1226.27	-381000	0.00903836	0	10.3691	11.0834
chr1	23442000	23447000	LUZP1	1226.36	-48000	0.0181199	0	8.28018	22.2215
chr1	23484000	23491000	LACTBL1	1086.35	187000	0.0114824	0	12.8444	12.474
chr1	23487000	23505000	KDM1A	955.273	149000	0.0489657	0	46.9353	46.7756
chr1	23488000	23495000	TEX46	926.357	146000	0.0155353	0	14.94	14.3912
chr1	23508000	23518000	KDM1A	955.273	163000	0.0232566	0	23.9537	22.2164
chr1	23509000	23523000	LACTBL1	1086.35	218000	0.0321162	0	36.7845	34.8895
chr1	23512000	23518000	TEX46	926.357	170000	0.0114101	0	12.1621	10.5698
chr1	23667000	23672000	ASAP3	1226.27	-140000	0.0105096	0	9.09455	12.8875
chr1	23691000	23698000	ASAP3	1226.27	-115000	0.0209018	0	17.1457	25.6311
chr1	23692000	23699000	TCEA3	1305.61	-54000	0.0309656	0	15.0907	40.4289
chr1	23723000	23732000	ASAP3	1226.27	-82000	0.0262553	0	17.2884	32.196
chr1	23726000	23734000	HNRNPR	1218.11	56000	0.0281496	0	14.4655	34.2892
chr1	23730000	23735000	ZNF436	1321.97	33000	0.0235319	0	8.17553	31.1085
chr1	23735000	23738000	HNRNPR	1218.11	63000	0.00929677	0	5.14737	11.3245
chr1	23740000	23753000	E2F2	1330.74	-105000	0.0312399	0	24.775	41.5721
chr1	23742000	23747000	HNRNPR	1218.11	70000	0.013513	0	8.11608	16.4603
chr1	23744000	23757000	ASAP3	1226.27	-53000	0.0464559	0	24.1125	56.9672
chr1	23749000	23755000	ZNF436	1321.97	53000	0.0252669	0	12.5559	33.4022
chr1	23796000	23798000	TCEA3	1305.61	44000	0.0076748	2.3e-11	3.25747	10.0203
chr1	23803000	23822000	ZNF436	1321.97	114000	0.0444053	0	35.9521	58.7026
chr1	23805000	23813000	TCEA3	1305.61	55000	0.0285119	0	14.4988	37.2254
chr1	23819000	23822000	TCEA3	1305.61	67000	0.00842064	0	4.87618	10.9941
chr1	23849000	23857000	KDM1A	955.273	504000	0.0146849	0	16.8194	14.0281
chr1	23856000	23861000	TCEA3	1305.61	104000	0.012526	0	9.44669	16.3541
chr1	23960000	23973000	E2F2	1330.74	107000	0.031343	0	23.8997	41.7092
chr1	23960000	23967000	ID3	1203.51	76000	0.0297943	0	18.3541	35.8577
chr1	23972000	23977000	ASAP3	1226.27	160000	0.00819262	0	8.42463	10.0463
chr1	24018000	24025000	CNR2	1216.75	-217000	0.0110173	0	12.6394	13.4053
chr1	24071000	24076000	RPL11	955.902	53000	0.0176599	0	8.7431	16.8811
chr1	24074000	24080000	ID3	1203.51	189000	0.0105979	0	11.922	12.7547
chr1	24075000	24080000	E2F2	1330.74	216000	0.00810809	0	9.28663	10.7897
chr1	24091000	24106000	FUCA1	1258.43	-91000	0.0439886	0	31.5998	55.3568
chr1	24092000	24098000	PNRC2	1235.67	-187000	0.0113591	0	12.6657	14.0362
chr1	24095000	24109000	CNR2	1216.75	-140000	0.0338763	0	29.8907	41.219
chr1	24097000	24102000	SRSF10	1394.07	-205000	0.00726599	0	8.33582	10.1293
chr1	24103000	24109000	SRSF10	1394.07	-197000	0.0104199	0	11.9531	14.5261
chr1	24104000	24106000	GALE	1241.57	-20000	0.0145972	0	3.20094	18.1234
chr1	24115000	24120000	FUCA1	1258.43	-74000	0.0142201	0	8.83957	17.8951
chr1	24132000	24141000	CNR2	1216.75	-102000	0.0249998	0	18.9478	30.4185
chr1	24148000	24154000	FUCA1	1258.43	-41000	0.0262618	0	10.7512	33.0488
chr1	24174000	24178000	SRSF10	1394.07	-129000	0.00903146	0	7.95417	12.5905
chr1	24180000	24185000	PITHD1	1232.89	76000	0.0148445	0	9.1544	18.3016
chr1	24188000	24191000	GALE	1241.57	61000	0.00911381	0	4.9046	11.3154
chr1	24189000	24195000	RPL11	955.902	172000	0.0106362	0	11.431	10.1671
chr1	24190000	24196000	LYPLA2	1165.33	73000	0.0190033	0	11.5266	22.1451
chr1	24190000	24198000	HMGCL	1194.9	39000	0.0357582	0	13.9639	42.7276
chr1	24193000	24198000	PITHD1	1232.89	86000	0.0145115	0	9.9813	17.8911
chr1	24218000	24222000	PITHD1	1232.89	111000	0.0088863	0	7.23703	10.9558
chr1	24231000	24236000	HMGCL	1194.9	78000	0.0152328	0	9.68322	18.2017
chr1	24232000	24237000	PITHD1	1232.89	128000	0.0100735	0	8.81213	12.4195
chr1	24238000	24253000	PITHD1	1232.89	134000	0.038294	0	34.9938	47.2123
chr1	24242000	24248000	LYPLA2	1165.33	123000	0.0135322	0	11.7029	15.7695
chr1	24243000	24246000	PNRC2	1235.67	-38000	0.0124264	0	4.817	15.355
chr1	24245000	24250000	GALE	1241.57	117000	0.0111775	0	9.33875	13.8777
chr1	24245000	24250000	SRSF10	1394.07	-55000	0.0174617	0	9.01388	24.3428
chr1	24248000	24256000	MYOM3	1140.07	-185000	0.0215558	0	23.3108	24.5751
chr1	24255000	24259000	GALE	1241.57	128000	0.0084086	0	7.38036	10.4399
chr1	24259000	24262000	SRSF10	1394.07	-45000	0.0112567	0	4.85299	15.6927
chr1	24276000	24281000	HMGCL	1194.9	123000	0.0123324	0	10.6395	14.7361
chr1	24284000	24287000	SRSF10	1394.07	-19000	0.023275	0	4.97583	32.4471
chr1	24302000	24308000	PITHD1	1232.89	196000	0.0102707	0	11.8547	12.6627
chr1	24303000	24308000	PNRC2	1235.67	15000	0.0576084	0	10.9271	71.1851
chr1	24323000	24328000	FUCA1	1258.43	128000	0.0120743	0	10.6356	15.1948
chr1	24339000	24346000	SRSF10	1394.07	33000	0.0449541	0	15.2721	62.6693
chr1	24340000	24345000	PNRC2	1235.67	52000	0.0189231	0	9.44128	23.3827
chr1	24343000	24348000	PITHD1	1232.89	236000	0.00935769	0	10.7179	11.537
chr1	24343000	24348000	CNR2	1216.75	105000	0.0194958	0	14.7211	23.7215
chr1	24346000	24351000	LYPLA2	1165.33	230000	0.00869865	0	9.96303	10.1368
chr1	24349000	24353000	CNR2	1216.75	109000	0.00861025	0	6.55633	10.4765
chr1	24350000	24358000	SRSF10	1394.07	45000	0.0529385	0	22.7516	73.8001
chr1	24352000	24357000	HMGCL	1194.9	199000	0.015551	0	17.8923	18.582
chr1	24354000	24359000	PNRC2	1235.67	67000	0.0187027	0	10.9335	23.1104
chr1	24364000	24371000	PNRC2	1235.67	79000	0.0213901	0	13.6305	26.4311
chr1	24371000	24378000	FUCA1	1258.43	178000	0.0106683	0	11.6123	13.4253
chr1	24375000	24380000	PNRC2	1235.67	88000	0.0143336	0	9.94687	17.7116
chr1	24382000	24388000	PITHD1	1232.89	276000	0.00985288	0	11.285	12.1475
chr1	24388000	24391000	MYOM3	1140.07	-46000	0.0108872	0	4.907	12.4122
chr1	24391000	24394000	SRSF10	1394.07	84000	0.00739333	0	4.89264	10.3068
chr1	24394000	24399000	PITHD1	1232.89	287000	0.0090311	0	10.3438	11.1344
chr1	24395000	24407000	MYOM3	1140.07	-33000	0.0686443	0	24.5776	78.2594
chr1	24444000	24452000	PNRC2	1235.67	161000	0.0164914	0	16.7678	20.3779
chr1	24461000	24468000	STPG1	1223.36	-272000	0.0123081	0	14.1203	15.0572
chr1	24474000	24479000	STPG1	1223.36	-261000	0.00893648	0	10.2523	10.9325
chr1	24475000	24480000	NIPAL3	1166.78	-262000	0.00890605	0	10.2174	10.3914
chr1	24484000	24489000	NIPAL3	1166.78	-253000	0.00895486	0	10.2734	10.4483
chr1	24507000	24517000	STPG1	1223.36	-225000	0.0195376	0	22.4143	23.9015
chr1	24516000	24524000	GRHL3	1055.72	-121000	0.0167238	0	14.4228	17.6558
chr1	24525000	24532000	STPG1	1223.36	-209000	0.0151356	0	17.3641	18.5163
chr1	24651000	24656000	IL22RA1	1228.89	182000	0.00846678	0	9.37353	10.4047
chr1	24673000	24677000	IFNLR1	1280.55	159000	0.00783873	0	7.94354	10.0379
chr1	24693000	24696000	GRHL3	1055.72	47000	0.011132	0	4.89629	11.7523
chr1	24710000	24726000	IFNLR1	1280.55	203000	0.0454054	0	52.1352	58.1438
chr1	24712000	24718000	MYOM3	1140.07	272000	0.00977121	0	11.1915	11.1399
chr1	24721000	24731000	IL22RA1	1228.89	252000	0.0173404	0	19.8608	21.3094
chr1	24736000	24747000	SRRM1	1152.48	-230000	0.0211283	0	24.2391	24.3499
chr1	24737000	24742000	IFNLR1	1280.55	223000	0.00970067	0	11.1107	12.4222
chr1	24740000	24745000	RCAN3	1016.7	-82000	0.0150795	0	10.1652	15.3313
chr1	24749000	24753000	RCAN3	1016.7	-76000	0.0114846	0	7.17531	11.6764
chr1	24828000	24832000	STPG1	1223.36	88000	0.00971551	0	6.66555	11.8855
chr1	24829000	24834000	NIPAL3	1166.78	86000	0.013689	0	9.336	15.972
chr1	24869000	24873000	SRRM1	1152.48	-97000	0.00932873	0	6.84644	10.7512
chr1	24878000	24882000	SRRM1	1152.48	-87000	0.0109639	0	7.63753	12.6357
chr1	24921000	24926000	NIPAL3	1166.78	180000	0.00975425	0	10.7086	11.3811
chr1	24955000	24960000	NCMAP	1118.07	72000	0.0132347	0	7.99557	14.7973
chr1	24958000	24966000	NIPAL3	1166.78	217000	0.0200771	0	22.9954	23.4255
chr1	24960000	24973000	STPG1	1223.36	222000	0.0271716	0	31.1211	33.2406
chr1	24963000	24969000	NCMAP	1118.07	81000	0.0173094	0	11.1716	19.353
chr1	24964000	24970000	RCAN3	1016.7	134000	0.0116714	0	10.489	11.8663
chr1	24967000	24972000	NIPAL3	1166.78	225000	0.00865471	0	9.91271	10.0981
chr1	25008000	25024000	CLIC4	1134.93	-52000	0.0754236	0	36.8418	85.6006
chr1	25128000	25133000	SRRM1	1152.48	157000	0.010094	0	10.1493	11.6332
chr1	25129000	25135000	CLIC4	1134.93	56000	0.0202308	0	10.5235	22.9606
chr1	25145000	25152000	SRRM1	1152.48	178000	0.0135431	0	14.6941	15.6082
chr1	25148000	25158000	CLIC4	1134.93	81000	0.0291416	0	18.5073	33.0737
chr1	25153000	25158000	SRRM1	1152.48	184000	0.0106113	0	11.7815	12.2294
chr1	25163000	25170000	SRRM1	1152.48	194000	0.0140365	0	16.0028	16.1768
chr1	25187000	25193000	SRRM1	1152.48	219000	0.0101651	0	11.6427	11.7151
chr1	25420000	25435000	RUNX3	962.243	166000	0.0321793	0	33.7442	30.9643
chr1	25443000	25449000	RUNX3	962.243	186000	0.0127441	0	14.2953	12.2629
chr1	25484000	25491000	RUNX3	962.243	227000	0.0116291	0	13.3194	11.19
chr1	25517000	25524000	RUNX3	962.243	261000	0.012161	0	13.9286	11.7018
chr1	25557000	25579000	TMEM50A	1454.86	-89000	0.0680201	0	48.9557	98.9599
chr1	25565000	25570000	MACO1	1234.63	-186000	0.00906329	0	9.96856	11.1898
chr1	25570000	25576000	MTFR1L	1250.78	-572000	0.0103026	0	11.8195	12.8862
chr1	25574000	25581000	RHCE	1379.29	-168000	0.0111354	0	11.5485	15.359
chr1	25580000	25587000	TMEM50A	1454.86	-78000	0.0210012	0	13.6026	30.5539
chr1	25588000	25597000	TMEM50A	1454.86	-70000	0.266959	0	158.484	388.389
chr1	25590000	25619000	RHCE	1379.29	-146000	0.270087	0	253.7	372.529
chr1	25591000	25596000	LDLRAP1	1285.25	-275000	0.00823031	0	9.44212	10.578
chr1	25600000	25607000	MACO1	1234.63	-150000	0.0150907	0	14.8333	18.6315
chr1	25612000	25619000	MACO1	1234.63	-140000	0.0149662	0	13.0996	18.4778
chr1	25658000	25672000	RSRP1	1114.06	86000	0.0622837	0	42.7758	69.3875
chr1	25661000	25670000	SYF2	1000.95	104000	0.0260422	0	19.5846	26.0669
chr1	25674000	25679000	RSRP1	1114.06	99000	0.0123743	0	9.23057	13.7857
chr1	25714000	25719000	RSRP1	1114.06	138000	0.0113756	0	10.3998	12.673
chr1	25720000	25725000	RSRP1	1114.06	146000	0.0113224	0	10.8681	12.6138
chr1	25727000	25732000	RSRP1	1114.06	154000	0.00945132	0	9.22966	10.5293
chr1	25728000	25738000	RHD	1373.79	131000	0.0245588	0	21.879	33.7386
chr1	25729000	25734000	SELENON	1423.72	-394000	0.00770747	0	8.8423	10.9733
chr1	25739000	25758000	RHD	1373.79	146000	0.254125	0	243.637	349.114
chr1	25748000	25754000	MTFR1L	1250.78	-392000	0.00850116	0	9.75285	10.6331
chr1	25750000	25756000	RSRP1	1114.06	178000	0.0100645	0	10.9209	11.2124
chr1	25755000	25760000	MTFR1L	1250.78	-388000	0.00836868	0	9.60087	10.4674
chr1	25756000	25761000	SELENON	1423.72	-366000	0.00994059	0	11.4042	14.1526
chr1	25795000	25801000	RSRP1	1114.06	222000	0.00996015	0	11.4079	11.0962
chr1	25798000	25805000	MACO1	1234.63	41000	0.0346003	0	14.2141	42.7187
chr1	25809000	25816000	MACO1	1234.63	53000	0.0306016	0	15.125	37.7817
chr1	25809000	25818000	MTFR1L	1250.78	-330000	0.016917	0	19.4078	21.1594
chr1	25822000	25831000	SELENON	1423.72	-296000	0.0188363	0	21.6097	26.8176
chr1	25824000	25832000	MTFR1L	1250.78	-315000	0.0173048	0	19.8527	21.6444
chr1	25841000	25849000	SELENON	1423.72	-279000	0.0124806	0	14.3182	17.7688
chr1	25844000	25850000	RSRP1	1114.06	271000	0.0107413	0	12.3026	11.9664
chr1	25847000	25855000	RHD	1373.79	249000	0.0121129	0	13.8735	16.6405
chr1	25858000	25863000	SELENON	1423.72	-265000	0.0085847	0	9.84869	12.2222
chr1	25861000	25868000	RSRP1	1114.06	289000	0.0107676	0	12.3327	11.9956
chr1	25868000	25873000	SELENON	1423.72	-256000	0.00932101	0	10.6934	13.2705
chr1	25875000	25881000	SELENON	1423.72	-245000	0.00941836	0	10.8051	13.4091
chr1	25883000	25888000	SELENON	1423.72	-241000	0.00776164	0	8.90444	11.0504
chr1	25890000	25895000	SELENON	1423.72	-233000	0.00744174	0	8.53744	10.5949
chr1	25910000	25919000	SELENON	1423.72	-210000	0.015071	0	17.29	21.4568
chr1	25920000	25929000	SELENON	1423.72	-200000	0.014939	0	17.1375	21.2689
chr1	25930000	25940000	MTFR1L	1250.78	-206000	0.0194591	0	22.3242	24.339
chr1	25930000	25958000	SELENON	1423.72	-188000	0.0947961	0	103.269	134.963
chr1	25984000	25988000	MAN1C1	1430.96	39000	0.0173675	0	6.92226	24.8522
chr1	25989000	25994000	SELENON	1423.72	-133000	0.0107711	0	9.63066	15.335
chr1	26013000	26018000	LDLRAP1	1285.25	144000	0.00926157	0	8.80191	11.9034
chr1	26017000	26030000	MAN1C1	1430.96	79000	0.0521073	0	33.0412	74.5635
chr1	26027000	26030000	SELENON	1423.72	-95000	0.00782907	0	5.69182	11.1464
chr1	26047000	26055000	MAN1C1	1430.96	105000	0.020577	0	15.5303	29.4448
chr1	26062000	26077000	MAN1C1	1430.96	127000	0.0539188	0	46.5625	77.1555
chr1	26070000	26077000	LDLRAP1	1285.25	202000	0.0144834	0	16.6423	18.6147
chr1	26072000	26079000	MACO1	1234.63	317000	0.0111473	0	12.7676	13.7629
chr1	26075000	26080000	RHCE	1379.29	328000	0.00976527	0	11.1847	13.4691
chr1	26085000	26090000	MAN1C1	1430.96	140000	0.00956876	0	8.95408	13.6925
chr1	26095000	26141000	MAN1C1	1430.96	180000	0.135318	0	144.927	193.634
chr1	26099000	26105000	LDLRAP1	1285.25	229000	0.0128317	0	14.6969	16.4919
chr1	26120000	26129000	LDLRAP1	1285.25	252000	0.0202537	0	23.1976	26.031
chr1	26121000	26130000	MACO1	1234.63	366000	0.0180121	0	20.6302	22.2383
chr1	26130000	26136000	RHCE	1379.29	382000	0.00877431	0	10.0497	12.1023
chr1	26130000	26141000	LDLRAP1	1285.25	262000	0.0204049	0	23.3708	26.2253
chr1	26139000	26148000	PAFAH2	1333.62	-183000	0.0156147	0	16.8952	20.824
chr1	26161000	26166000	PAFAH2	1333.62	-160000	0.012066	0	12.2058	16.0915
chr1	26199000	26203000	PAFAH2	1333.62	-121000	0.00778085	0	6.65624	10.3767
chr1	26214000	26238000	PAFAH2	1333.62	-98000	0.121035	0	88.4822	161.414
chr1	26218000	26225000	EXTL1	1333.42	-124000	0.0157253	0	13.584	20.9685
chr1	26220000	26225000	CEP85	1239.64	-334000	0.00825823	0	9.47415	10.2373
chr1	26226000	26232000	C1orf232	1394.03	-263000	0.0103907	0	11.9206	14.485
chr1	26240000	26244000	PAFAH2	1333.62	-81000	0.0106097	0	6.95078	14.1493
chr1	26255000	26259000	PAFAH2	1333.62	-66000	0.0109282	0	6.19722	14.5741
chr1	26312000	26329000	STMN1	1250.02	88000	0.0869496	0	58.7258	108.689
chr1	26317000	26323000	MTFR1L	1250.78	170000	0.0115638	0	12.4051	14.4638
chr1	26322000	26329000	PAQR7	1067.85	120000	0.0138983	0	11.8109	14.8413
chr1	26324000	26329000	MTFR1L	1250.78	179000	0.00878341	0	9.58684	10.9861
chr1	26329000	26342000	AUNIP	1040.11	149000	0.0267011	0	25.6629	27.772
chr1	26343000	26374000	FAM110D	1456.12	-122000	0.0789509	0	67.5993	114.962
chr1	26343000	26351000	STMN1	1250.02	110000	0.0178177	0	14.1906	22.2725
chr1	26344000	26350000	PDIK1L	1468.78	-90000	0.0167835	0	11.7224	24.6513
chr1	26345000	26349000	TRIM63	1336.43	-44000	0.0143041	0	6.2141	19.1164
chr1	26349000	26354000	MTFR1L	1250.78	204000	0.00815131	0	9.33614	10.1955
chr1	26350000	26355000	ZNF593OS	1308.56	-143000	0.00948787	0	8.75086	12.4155
chr1	26354000	26360000	PDIK1L	1468.78	-80000	0.0155583	0	10.0273	22.8516
chr1	26355000	26362000	PAQR7	1067.85	155000	0.017555	0	17.1676	18.746
chr1	26356000	26361000	CD52	1200.11	-282000	0.00840169	0	9.63874	10.0829
chr1	26361000	26366000	C1orf232	1394.03	-130000	0.0104184	0	9.19232	14.5235
chr1	26363000	26368000	CEP85	1239.64	-191000	0.00933489	0	10.7094	11.5719
chr1	26368000	26373000	PDIK1L	1468.78	-64000	0.0176028	0	9.90814	25.8546
chr1	26376000	26382000	FAM110D	1456.12	-103000	0.0140485	0	10.8251	20.4563
chr1	26388000	26394000	FAM110D	1456.12	-92000	0.0154423	0	10.921	22.4858
chr1	26395000	26401000	CEP85	1239.64	-159000	0.0108638	0	11.0199	13.4672
chr1	26401000	26405000	FAM110D	1456.12	-81000	0.00968372	0	6.3439	14.1006
chr1	26409000	26415000	EXTL1	1333.42	63000	0.0180398	0	9.8492	24.0546
chr1	26417000	26422000	FAM110D	1456.12	-65000	0.0185547	0	10.3427	27.0178
chr1	26420000	26424000	TRIM63	1336.43	25000	0.0267921	0	7.35204	35.8058
chr1	26420000	26425000	SLC30A2	1423.28	47000	0.0201375	0	9.0165	28.6612
chr1	26426000	26435000	C1orf232	1394.03	-62000	0.032055	0	17.5256	44.6855
chr1	26426000	26443000	FAM110D	1456.12	-46000	0.0860456	0	39.7183	125.292
chr1	26426000	26434000	ZNF593	1378.09	-63000	0.0270125	0	14.9735	37.2257
chr1	26427000	26432000	ZNF593OS	1308.56	-66000	0.0165828	0	9.46358	21.6996
chr1	26428000	26431000	EXTL1	1333.42	79000	0.00755127	0	4.8045	10.069
chr1	26428000	26444000	UBXN11	1242.12	-194000	0.0318218	0	36.3183	39.5265
chr1	26429000	26434000	STMN1	1250.02	195000	0.00908337	0	10.4652	11.3544
chr1	26430000	26436000	SH3BGRL3	1314.63	-170000	0.0106506	0	11.1737	14.0015
chr1	26430000	26440000	CEP85	1239.64	-122000	0.0249335	0	21.5037	30.9086
chr1	26432000	26438000	DHDDS	992.914	-320000	0.0105375	0	12.089	10.4628
chr1	26432000	26440000	CD52	1200.11	-205000	0.0134674	0	15.4503	16.1623
chr1	26434000	26439000	SLC30A2	1423.28	61000	0.0178606	0	9.69899	25.4206
chr1	26434000	26440000	EXTL1	1333.42	88000	0.0171092	0	11.6389	22.8138
chr1	26437000	26440000	TRIM63	1336.43	41000	0.0116471	0	4.80373	15.5655
chr1	26442000	26448000	CRYBG2	1001.88	-235000	0.0103599	0	11.8853	10.3794
chr1	26444000	26452000	CD52	1200.11	-191000	0.0116633	0	13.3603	13.9972
chr1	26446000	26455000	ZNF683	959.079	-244000	0.0139272	0	15.9778	13.3573
chr1	26466000	26479000	SLC30A2	1423.28	101000	0.0372507	0	27.2732	53.0181
chr1	26469000	26496000	EXTL1	1333.42	138000	0.0655528	0	58.4859	87.4093
chr1	26470000	26474000	TRIM63	1336.43	76000	0.0110646	0	6.83568	14.7871
chr1	26470000	26472000	PDIK1L	1468.78	30000	0.00943061	0	3.01023	13.8515
chr1	26473000	26478000	PDIK1L	1468.78	33000	0.021927	0	7.77547	32.2059
chr1	26481000	26494000	PDIK1L	1468.78	46000	0.061446	0	27.5845	90.2506
chr1	26485000	26492000	SLC30A2	1423.28	113000	0.016967	0	13.7895	24.1488
chr1	26486000	26491000	TRIM63	1336.43	92000	0.0134658	0	9.52008	17.9961
chr1	26491000	26496000	SH3BGRL3	1314.63	-109000	0.0104351	0	8.36804	13.7182
chr1	26491000	26496000	CD52	1200.11	-147000	0.00865627	0	8.33884	10.3885
chr1	26493000	26498000	PAFAH2	1333.62	167000	0.00960847	0	10.0133	12.814
chr1	26495000	26501000	CEP85	1239.64	-61000	0.0210444	0	11.3054	26.0876
chr1	26511000	26517000	CD52	1200.11	-127000	0.01598	0	14.0075	19.1778
chr1	26552000	26557000	ZNF593OS	1308.56	52000	0.0195805	0	9.77205	25.6223
chr1	26552000	26557000	ZNF593	1378.09	56000	0.0177942	0	9.07559	24.5221
chr1	26552000	26557000	C1orf232	1394.03	57000	0.0174155	0	9.00468	24.2778
chr1	26553000	26558000	CRYBG2	1001.88	-122000	0.010306	0	8.8774	10.3254
chr1	26555000	26560000	CNKSR1	1003.43	50000	0.0181254	0	8.72441	18.1876
chr1	26558000	26566000	PDIK1L	1468.78	122000	0.018781	0	15.9984	27.5851
chr1	26559000	26564000	ZNF593OS	1308.56	61000	0.01678	0	9.11309	21.9577
chr1	26559000	26565000	ZNF593	1378.09	64000	0.0191163	0	10.6476	26.344
chr1	26560000	26564000	C1orf232	1394.03	65000	0.0109593	0	6.16618	15.2775
chr1	26566000	26573000	EXTL1	1333.42	219000	0.0121226	0	13.8847	16.1645
chr1	26569000	26573000	PDIK1L	1468.78	129000	0.00837286	0	7.45097	12.2979
chr1	26581000	26587000	C1orf232	1394.03	86000	0.015184	0	10.3264	21.167
chr1	26598000	26604000	ZNF593OS	1308.56	102000	0.0149713	0	11.1927	19.5909
chr1	26598000	26606000	C1orf232	1394.03	105000	0.0186153	0	14.0201	25.9503
chr1	26600000	26606000	ZNF593	1378.09	104000	0.0134472	0	10.1258	18.5315
chr1	26604000	26608000	CEP85	1239.64	43000	0.0161504	0	6.72721	20.0207
chr1	26607000	26613000	ZNF593	1378.09	110000	0.0133895	0	10.7104	18.452
chr1	26608000	26613000	C1orf232	1394.03	111000	0.00979641	0	7.99167	13.6565
chr1	26609000	26616000	ZNF593OS	1308.56	112000	0.0148135	0	11.9054	19.3843
chr1	26610000	26614000	FAM110D	1456.12	124000	0.00909825	0	7.83594	13.2481
chr1	26622000	26625000	CRYBG2	1001.88	-56000	0.0109894	0	5.50751	11.01
chr1	26624000	26629000	LIN28A	1023.47	-107000	0.0117288	0	9.26083	12.0041
chr1	26626000	26631000	CNKSR1	1003.43	122000	0.0131012	0	11.2021	13.1461
chr1	26631000	26637000	DHDDS	992.914	-122000	0.0137824	0	11.8506	13.6848
chr1	26632000	26637000	CNKSR1	1003.43	128000	0.0105754	0	9.3168	10.6117
chr1	26632000	26641000	PDIK1L	1468.78	196000	0.0150841	0	17.2978	22.1551
chr1	26634000	26638000	C1orf232	1394.03	140000	0.00787374	0	7.08899	10.9762
chr1	26635000	26639000	ZNF593	1378.09	138000	0.00784236	0	7.0552	10.8075
chr1	26636000	26641000	CATSPER4	1098.88	117000	0.0112546	0	9.45777	12.3674
chr1	26643000	26651000	CATSPER4	1098.88	128000	0.0207052	0	18.1723	22.7525
chr1	26644000	26661000	ZNF593OS	1308.56	147000	0.0363464	0	35.5235	47.5615
chr1	26645000	26652000	C1orf232	1394.03	150000	0.0124258	0	12.084	17.3219
chr1	26645000	26651000	ZNF593	1378.09	150000	0.0113868	0	11.0382	15.692
chr1	26646000	26649000	SH3BGRL3	1314.63	37000	0.0131369	0	4.9449	17.2701
chr1	26646000	26651000	CNKSR1	1003.43	141000	0.0107099	0	10.0326	10.7466
chr1	26653000	26658000	ZNF593	1378.09	158000	0.00942816	0	9.39573	12.9929
chr1	26653000	26658000	C1orf232	1394.03	159000	0.00878565	0	8.83973	12.2474
chr1	26654000	26666000	CNKSR1	1003.43	155000	0.0236451	0	23.1814	23.7263
chr1	26661000	26666000	HMGN2	947.288	-132000	0.011057	0	9.88497	10.4742
chr1	26736000	26741000	HMGN2	947.288	-57000	0.0172554	0	9.04476	16.3458
chr1	26754000	26759000	UBXN11	1242.12	122000	0.0113455	0	9.65957	14.0924
chr1	26758000	26763000	HMGN2	947.288	-36000	0.0260998	0	9.47703	24.724
chr1	26795000	26800000	DHDDS	992.914	36000	0.0260347	0	9.41371	25.8502
chr1	26797000	26802000	RPS6KA1	954.191	-56000	0.0182219	0	9.0019	17.3872
chr1	26797000	26800000	LIN28A	1023.47	59000	0.00978475	2e-12	5.20121	10.0144
chr1	26854000	26860000	HMGN2	947.288	56000	0.022151	0	11.2449	20.9833
chr1	26914000	26920000	PIGV	1516.06	-194000	0.010406	0	11.9624	15.7761
chr1	26922000	26930000	SFN	1227.14	-261000	0.0152773	0	17.5267	18.7474
chr1	26923000	26957000	PIGV	1516.06	-184000	0.134203	0	141.376	203.46
chr1	26924000	26932000	GPN2	1244.01	-286000	0.0191026	0	21.9152	23.7637
chr1	26925000	26931000	ARID1A	1063.48	-93000	0.0197125	0	13.939	20.9639
chr1	26927000	26931000	RPS6KA1	954.191	71000	0.0107677	0	6.44693	10.2745
chr1	26929000	26936000	ZDHHC18	1185.01	-219000	0.0133098	0	15.2695	15.7722
chr1	26934000	26941000	GPN2	1244.01	-276000	0.0118284	0	13.57	14.7146
chr1	26937000	26952000	ZDHHC18	1185.01	-205000	0.0316766	0	36.3368	37.5369
chr1	26940000	26952000	ARID1A	1063.48	-73000	0.0594368	0	36.8599	63.2101
chr1	26941000	26950000	SFN	1227.14	-243000	0.0152843	0	17.5347	18.756
chr1	26944000	26949000	HMGN2	947.288	143000	0.0105748	0	10.1309	10.0173
chr1	27001000	27031000	PIGV	1516.06	-91000	0.104618	0	75.8329	158.608
chr1	27047000	27052000	PIGV	1516.06	-61000	0.0162938	0	8.87563	24.7024
chr1	27053000	27059000	GPATCH3	1177.9	-167000	0.0101488	0	10.5446	11.9542
chr1	27076000	27081000	NR0B2	1218.89	-160000	0.00867443	0	8.77534	10.5732
chr1	27076000	27083000	ARID1A	1063.48	54000	0.03401	0	17.005	36.1691
chr1	27090000	27096000	HMGN2	947.288	292000	0.0113032	0	12.9462	10.7074
chr1	27106000	27120000	ARID1A	1063.48	89000	0.0617224	0	42.3333	65.6408
chr1	27111000	27117000	HMGN2	947.288	311000	0.0159795	0	18.3021	15.1372
chr1	27112000	27117000	NR0B2	1218.89	-122000	0.0126738	0	10.9115	15.448
chr1	27136000	27141000	SFN	1227.14	-49000	0.0223213	0	10.3401	27.3914
chr1	27151000	27156000	SFN	1227.14	-34000	0.0256937	0	8.89864	31.5299
chr1	27158000	27163000	ARID1A	1063.48	134000	0.0095648	0	8.60215	10.172
chr1	27189000	27194000	ZDHHC18	1185.01	35000	0.0266962	0	9.64011	31.6352
chr1	27195000	27204000	ARID1A	1063.48	175000	0.018648	0	20.1414	19.8318
chr1	27289000	27291000	NR0B2	1218.89	48000	0.00827109	9e-12	3.7306	10.0816
chr1	27318000	27323000	NUDC	1200.25	72000	0.0143448	0	8.56049	17.2174
chr1	27319000	27326000	WDTC1	1228.26	-236000	0.012803	0	14.6881	15.7254
chr1	27319000	27324000	SLC9A1	1332.77	-157000	0.0114611	0	11.5284	15.2751
chr1	27324000	27332000	GPATCH3	1177.9	99000	0.0194847	0	14.4037	22.951
chr1	27370000	27375000	TRNP1	1300.87	49000	0.0189187	0	8.94282	24.6106
chr1	27371000	27376000	GPR3	1768.62	-344000	0.00843958	0	9.6822	14.9264
chr1	27376000	27381000	FCN3	1318.68	-322000	0.00766437	0	8.79285	10.1069
chr1	27420000	27426000	TRNP1	1300.87	102000	0.0160415	0	11.9951	20.8678
chr1	27423000	27432000	SLC9A1	1332.77	-52000	0.0417989	0	20.1602	55.7084
chr1	27423000	27428000	GPR3	1768.62	-290000	0.00926373	0	10.6277	16.3841
chr1	27424000	27430000	MAP3K6	1534.55	-263000	0.0121167	0	13.9007	18.5936
chr1	27431000	27436000	WDTC1	1228.26	-125000	0.0114063	0	9.90497	14.0099
chr1	27440000	27446000	SLC9A1	1332.77	-36000	0.029521	0	10.8143	39.3448
chr1	27442000	27453000	WDTC1	1228.26	-109000	0.0270997	0	21.7683	33.2856
chr1	27442000	27449000	SYTL1	1256.48	-220000	0.0115304	0	13.2281	14.4878
chr1	27471000	27476000	WDTC1	1228.26	-86000	0.0128545	0	8.77718	15.7887
chr1	27476000	27481000	TENT5B	1206.23	137000	0.0116953	0	10.5167	14.1072
chr1	27477000	27483000	TRNP1	1300.87	156000	0.0122003	0	12.193	15.871
chr1	27479000	27483000	WDTC1	1228.26	-78000	0.0113687	0	7.27079	13.9638
chr1	27559000	27563000	SLC9A1	1332.77	76000	0.0105951	0	6.59906	14.1209
chr1	27609000	27615000	SLC9A1	1332.77	127000	0.0146347	0	12.8378	19.5047
chr1	27615000	27635000	GPR3	1768.62	-87000	0.0639282	0	45.1456	113.065
chr1	27617000	27631000	AHDC1	1879.85	-302000	0.0245745	0	28.1927	46.1963
chr1	27619000	27629000	CD164L2	1324.42	-83000	0.0350121	0	23.5603	46.3707
chr1	27620000	27624000	MAP3K6	1534.55	-68000	0.0115622	0	6.81521	17.7428
chr1	27623000	27628000	IFI6	1339.52	-369000	0.00784796	0	9.00347	10.5125
chr1	27627000	27632000	MAP3K6	1534.55	-61000	0.0156962	0	8.4611	24.0867
chr1	27627000	27634000	FCN3	1318.68	-67000	0.0222059	0	13.0176	29.2825
chr1	27639000	27643000	FCN3	1318.68	-57000	0.013566	0	7.0625	17.8892
chr1	27644000	27651000	IFI6	1339.52	-349000	0.0102568	0	11.7669	13.7391
chr1	27649000	27654000	AHDC1	1879.85	-276000	0.00774884	0	8.88975	14.5666
chr1	27650000	27652000	MAP3K6	1534.55	-40000	0.00856521	0	3.36233	13.1438
chr1	27655000	27660000	AHDC1	1879.85	-272000	0.00783813	0	8.99219	14.7345
chr1	27676000	27682000	AHDC1	1879.85	-249000	0.00976351	0	11.2011	18.3539
chr1	27689000	27696000	FGR	1261.92	-268000	0.0132744	0	15.2289	16.7513
chr1	27690000	27697000	AHDC1	1879.85	-236000	0.0109339	0	12.5437	20.554
chr1	27698000	27703000	FGR	1261.92	-259000	0.00944851	0	10.8397	11.9233
chr1	27698000	27703000	AHDC1	1879.85	-230000	0.00696806	0	7.99402	13.0989
chr1	27712000	27767000	AHDC1	1879.85	-201000	0.15195	0	168.679	285.644
chr1	27722000	27732000	WASF2	1467.87	-89000	0.0275343	0	19.0568	40.4167
chr1	27728000	27733000	FGR	1261.92	-231000	0.00846067	0	9.70639	10.6767
chr1	27735000	27741000	WASF2	1467.87	-76000	0.0172977	0	10.9233	25.3908
chr1	27735000	27745000	FGR	1261.92	-218000	0.018295	0	20.9887	23.0868
chr1	27748000	27756000	WASF2	1467.87	-62000	0.0239783	0	13.1461	35.1969
chr1	27754000	27759000	IFI6	1339.52	-241000	0.00833936	0	9.56722	11.1707
chr1	27761000	27766000	WASF2	1467.87	-53000	0.0179703	0	8.53009	26.378
chr1	27768000	27772000	TMEM222	1534.48	119000	0.007342	0	6.15393	11.2661
chr1	27812000	27819000	AHDC1	1879.85	-113000	0.0158678	0	12.9311	29.8291
chr1	27844000	27846000	WASF2	1467.87	25000	0.0111329	0	3.05823	16.3416
chr1	27844000	27848000	GPR3	1768.62	123000	0.00849345	0	7.34497	15.0217
chr1	27844000	27849000	AHDC1	1879.85	-82000	0.0144205	0	9.56152	27.1084
chr1	27850000	27856000	AHDC1	1879.85	-74000	0.0176205	0	11.0196	33.1239
chr1	27856000	27859000	GPR3	1768.62	137000	0.00592808	0	5.33659	10.4846
chr1	27859000	27864000	TMEM222	1534.48	212000	0.00695963	0	7.97124	10.6794
chr1	27861000	27867000	AHDC1	1879.85	-64000	0.020191	0	11.3168	37.956
chr1	27863000	27872000	WASF2	1467.87	48000	0.0370887	0	16.9281	54.4413
chr1	27867000	27874000	GPR3	1768.62	150000	0.0161074	0	15.5837	28.4879
chr1	27880000	27889000	MAP3K6	1534.55	189000	0.0139597	0	15.7043	21.4219
chr1	27881000	27886000	CD164L2	1324.42	170000	0.00880141	0	9.4234	11.6568
chr1	27881000	27889000	AHDC1	1879.85	-40000	0.0364109	0	15.4657	68.4471
chr1	27887000	27893000	GPR3	1768.62	168000	0.0101747	0	10.6608	17.9952
chr1	27900000	27905000	GPR3	1768.62	182000	0.00936403	0	10.3691	16.5614
chr1	27900000	27907000	WASF2	1467.87	84000	0.0197265	0	13.1215	28.956
chr1	27917000	27921000	GPR3	1768.62	199000	0.00610922	0	7.06821	10.8049
chr1	27923000	27938000	GPR3	1768.62	212000	0.0405978	0	46.4989	71.8023
chr1	27924000	27937000	FCN3	1318.68	229000	0.0216667	0	24.816	28.5714
chr1	27925000	27930000	CD164L2	1324.42	216000	0.0108327	0	12.4072	14.347
chr1	27925000	27934000	TMEM222	1534.48	281000	0.0150166	0	17.1994	23.0427
chr1	27927000	27938000	MAP3K6	1534.55	238000	0.0221732	0	25.3962	34.0259
chr1	27929000	27934000	WASF2	1467.87	111000	0.0147638	0	11.918	21.6713
chr1	27934000	27939000	IFI6	1339.52	-60000	0.0189892	0	10.1417	25.4363
chr1	27939000	27944000	GPR3	1768.62	220000	0.00942358	0	10.7933	16.6668
chr1	27955000	27960000	TMEM222	1534.48	305000	0.00726768	0	8.32406	11.1521
chr1	27957000	27964000	MAP3K6	1534.55	264000	0.0108128	0	12.3845	16.5928
chr1	27966000	27971000	CD164L2	1324.42	254000	0.00783208	0	8.9705	10.373
chr1	27980000	27985000	WASF2	1467.87	162000	0.0103089	0	10.5698	15.1322
chr1	27985000	27993000	GPR3	1768.62	267000	0.0164835	0	18.8794	29.1531
chr1	27985000	27999000	TMEM222	1534.48	338000	0.0241056	0	27.6095	36.9896
chr1	27986000	27994000	AHDC1	1879.85	56000	0.0322698	0	16.5841	60.6624
chr1	27992000	28001000	PPP1R8	985.976	-157000	0.019015	0	19.1393	18.7483
chr1	27998000	28003000	FAM76A	1073.83	-49000	0.0184613	0	8.54004	19.8243
chr1	28050000	28055000	PPP1R8	985.976	-102000	0.0146237	0	11.1025	14.4186
chr1	28120000	28125000	XKR8	1143.72	-161000	0.010938	0	11.1187	12.5099
chr1	28150000	28160000	FAM76A	1073.83	105000	0.0258206	0	19.3101	27.727
chr1	28157000	28162000	IFI6	1339.52	158000	0.00965499	0	9.71245	12.933
chr1	28163000	28167000	RPA2	1038.98	-74000	0.0113342	0	6.95173	11.776
chr1	28184000	28190000	EYA3	1253.74	-225000	0.00878623	0	10.0799	11.0157
chr1	28199000	28203000	XKR8	1143.72	-83000	0.0109766	0	7.31349	12.5541
chr1	28285000	28290000	THEMIS2	1033.46	85000	0.012669	0	8.5749	13.0929
chr1	28290000	28293000	RPA2	1038.98	47000	0.0114486	0	5.2111	11.8948
chr1	28296000	28301000	THEMIS2	1033.46	96000	0.0114347	0	8.39176	11.8173
chr1	28298000	28302000	RPA2	1038.98	56000	0.0122382	0	6.28739	12.7152
chr1	28301000	28307000	PPP1R8	985.976	144000	0.0117381	0	11.2253	11.5735
chr1	28305000	28308000	RPA2	1038.98	64000	0.0100975	0	5.59178	10.4911
chr1	28316000	28321000	PPP1R8	985.976	159000	0.0118237	0	12.0363	11.6578
chr1	28320000	28327000	STX12	1037.5	220000	0.0117427	0	13.4495	12.1831
chr1	28345000	28350000	PTAFR	1095.84	-154000	0.0101809	0	10.0934	11.1567
chr1	28391000	28396000	DNAJC8	1099.18	-166000	0.0109608	0	11.2739	12.0479
chr1	28403000	28429000	DNAJC8	1099.18	-139000	0.0608922	0	56.0416	66.9317
chr1	28410000	28421000	THEMIS2	1033.46	215000	0.0180034	0	20.6203	18.6058
chr1	28411000	28418000	SESN2	1168.66	-168000	0.0120776	0	12.5616	14.1146
chr1	28433000	28437000	PTAFR	1095.84	-65000	0.0118476	0	6.71491	12.983
chr1	28440000	28445000	PTAFR	1095.84	-58000	0.014727	0	7.71146	16.1384
chr1	28518000	28526000	THEMIS2	1033.46	319000	0.0138126	0	15.8203	14.2747
chr1	28527000	28544000	EYA3	1253.74	121000	0.0526847	0	44.1349	66.0529
chr1	28535000	28541000	XKR8	1143.72	249000	0.0108049	0	12.3754	12.3577
chr1	28536000	28543000	PPP1R8	985.976	381000	0.0124681	0	14.2804	12.2933
chr1	28551000	28556000	EYA3	1253.74	138000	0.0106855	0	9.60441	13.3969
chr1	28557000	28563000	TRNAU1AP	1038.84	-318000	0.01117	0	12.8147	11.6038
chr1	28557000	28562000	EYA3	1253.74	141000	0.0119925	0	11.2455	15.0355
chr1	28565000	28571000	PHACTR4	1113.47	-124000	0.0138371	0	12.0413	15.4072
chr1	28571000	28589000	MED18	1100.33	-78000	0.0610346	0	37.5497	67.1582
chr1	28572000	28579000	RCC1	1215.67	-254000	0.0121644	0	13.9554	14.7879
chr1	28582000	28588000	RCC1	1215.67	-244000	0.0110941	0	12.7276	13.4868
chr1	28583000	28591000	PHACTR4	1113.47	-105000	0.0245948	0	19.206	27.3856
chr1	28585000	28590000	EYA3	1253.74	170000	0.00912485	0	9.68761	11.4402
chr1	28648000	28651000	SESN2	1168.66	62000	0.0088876	0	4.83618	10.3866
chr1	28649000	28653000	ATP5IF1	1034.89	85000	0.010106	0	6.80588	10.4586
chr1	28652000	28657000	TRNAU1AP	1038.84	-223000	0.00981321	0	11.2581	10.1943
chr1	28654000	28659000	SESN2	1168.66	66000	0.0172617	0	10.0819	20.173
chr1	28684000	28689000	SESN2	1168.66	98000	0.0127572	0	9.42814	14.9088
chr1	28693000	28698000	SESN2	1168.66	108000	0.0160925	0	12.1448	18.8066
chr1	28699000	28704000	RAB42	1054.91	-214000	0.0100826	0	11.5671	10.6362
chr1	28737000	28747000	RAB42	1054.91	-176000	0.017181	0	18.4187	18.1244
chr1	28769000	28775000	SESN2	1168.66	184000	0.0141919	0	15.771	16.5855
chr1	28792000	28796000	PHACTR4	1113.47	96000	0.00916737	0	6.64477	10.2076
chr1	28811000	28816000	PHACTR4	1113.47	115000	0.010604	0	8.72031	11.8072
chr1	28829000	28836000	GMEB1	1152.24	-160000	0.0135811	0	13.7744	15.6487
chr1	28830000	28838000	TAF12	1142.54	-134000	0.0190237	0	16.9326	21.7353
chr1	28830000	28835000	PHACTR4	1113.47	133000	0.0116815	0	10.4959	13.007
chr1	28831000	28837000	SESN2	1168.66	246000	0.0121044	0	13.8638	14.1459
chr1	28841000	28847000	YTHDF2	1159.52	-215000	0.0115454	0	13.2453	13.3871
chr1	28841000	28849000	RAB42	1054.91	-72000	0.0259426	0	15.7215	27.3671
chr1	28877000	28883000	MED18	1100.33	221000	0.0107481	0	12.3104	11.8264
chr1	28884000	28892000	SESN2	1168.66	297000	0.012339	0	14.1326	14.4201
chr1	28890000	28894000	RCC1	1215.67	56000	0.0129732	0	6.65615	15.7712
chr1	28904000	28911000	PHACTR4	1113.47	208000	0.0123132	0	14.103	13.7104
chr1	28905000	28909000	TRNAU1AP	1038.84	25000	0.0270157	0	7.16194	28.0649
chr1	28905000	28910000	RCC1	1215.67	72000	0.0154472	0	9.33348	18.7787
chr1	28966000	28976000	RCC1	1215.67	137000	0.0242948	0	21.8193	29.5345
chr1	28967000	28974000	YTHDF2	1159.52	-90000	0.0213015	0	14.9357	24.6996
chr1	28973000	28977000	TRNAU1AP	1038.84	92000	0.0100341	0	7.11594	10.4238
chr1	28992000	28999000	RCC1	1215.67	161000	0.017093	0	17.471	20.7794
chr1	28992000	28998000	YTHDF2	1159.52	-66000	0.0214474	0	12.1491	24.8688
chr1	29058000	29069000	GMEB1	1152.24	67000	0.0372586	0	21.3635	42.9308
chr1	29060000	29065000	SRSF4	1060.52	-443000	0.0110345	0	12.6591	11.7023
chr1	29060000	29066000	TAF12	1142.54	90000	0.0207993	0	14.5884	23.7641
chr1	29062000	29067000	RAB42	1054.91	142000	0.010592	0	10.0564	11.1736
chr1	29063000	29069000	RCC1	1215.67	229000	0.0123454	0	14.1399	15.008
chr1	29069000	29076000	TAF12	1142.54	101000	0.0164154	0	12.2363	18.7552
chr1	29075000	29080000	GMEB1	1152.24	78000	0.01391	0	8.93716	16.0276
chr1	29098000	29103000	TAF12	1142.54	126000	0.00966139	0	8.5017	11.0385
chr1	29117000	29123000	SRSF4	1060.52	-386000	0.0103744	0	11.902	11.0023
chr1	29184000	29187000	OPRD1	1020.19	44000	0.011057	0	4.73205	11.2803
chr1	29201000	29225000	SRSF4	1060.52	-294000	0.0633125	0	72.6344	67.1443
chr1	29202000	29216000	TAF12	1142.54	238000	0.0258744	0	29.6354	29.5626
chr1	29207000	29215000	TMEM200B	1122.19	-237000	0.0212386	0	24.3657	23.8337
chr1	29210000	29216000	MECR	883.371	-341000	0.0119191	0	13.674	10.529
chr1	29307000	29310000	EPB41	1251.35	66000	0.00844587	0	4.78136	10.5687
chr1	29318000	29321000	EPB41	1251.35	76000	0.00861252	0	5.34215	10.7773
chr1	29341000	29346000	EPB41	1251.35	99000	0.0115726	0	8.63157	14.4813
chr1	29357000	29362000	EPB41	1251.35	115000	0.0108493	0	8.95116	13.5763
chr1	29358000	29366000	SRSF4	1060.52	-144000	0.0173849	0	16.0955	18.4371
chr1	29363000	29370000	MECR	883.371	-188000	0.0129409	0	14.3833	11.4316
chr1	29369000	29378000	SRSF4	1060.52	-130000	0.0213846	0	19.0329	22.6788
chr1	29414000	29420000	SRSF4	1060.52	-88000	0.0187679	0	13.1076	19.9038
chr1	29450000	29454000	SRSF4	1060.52	-53000	0.0133785	0	6.53989	14.1882
chr1	29459000	29463000	SRSF4	1060.52	-45000	0.0166644	0	7.24386	17.673
chr1	29504000	29510000	YTHDF2	1159.52	440000	0.0112156	0	12.8458	13.0048
chr1	29515000	29521000	EPB41	1251.35	274000	0.013057	0	14.9549	16.3389
chr1	29534000	29539000	EPB41	1251.35	292000	0.0090913	0	10.4128	11.3764
chr1	29733000	29742000	MECR	883.371	180000	0.0150137	0	16.428	13.2626
chr1	29774000	29784000	PTPRU	817.119	216000	0.0166441	0	19.0633	13.6002
chr1	30263000	30272000	PTPRU	817.119	702000	0.0185764	0	21.2766	15.1791
chr1	30371000	30378000	PTPRU	817.119	809000	0.0133477	0	15.2879	10.9067
chr1	30555000	30566000	PTPRU	817.119	994000	0.0236707	0	27.1114	19.3418
chr1	31187000	31197000	SDC3	1273.65	-187000	0.0278572	0	30.7939	35.4803
chr1	31243000	31269000	MATN1	1084.16	53000	0.111907	0	57.7295	121.326
chr1	31246000	31299000	SDC3	1273.65	-105000	0.216384	0	169.165	275.597
chr1	31279000	31284000	MATN1	1084.16	84000	0.013473	0	8.89465	14.607
chr1	31290000	31294000	MATN1	1084.16	93000	0.00938241	0	6.69458	10.1721
chr1	31313000	31318000	MATN1	1084.16	117000	0.0131899	0	10.9627	14.3
chr1	31326000	31332000	MATN1	1084.16	130000	0.0129635	0	11.523	14.0546
chr1	31369000	31379000	MATN1	1084.16	173000	0.020531	0	22.3017	22.259
chr1	31380000	31390000	MATN1	1084.16	186000	0.0258132	0	28.885	27.9857
chr1	31413000	31422000	MATN1	1084.16	216000	0.0142882	0	16.3651	15.4908
chr1	31415000	31420000	PUM1	1029.06	-119000	0.00991118	0	8.38177	10.1992
chr1	31423000	31428000	PUM1	1029.06	-111000	0.0115276	0	9.24581	11.8626
chr1	31433000	31442000	PUM1	1029.06	-99000	0.0266465	0	19.9151	27.4207
chr1	31454000	31465000	PUM1	1029.06	-79000	0.0364786	0	23.152	37.5385
chr1	31498000	31503000	PUM1	1029.06	-35000	0.0268889	0	9.75286	27.6702
chr1	31636000	31645000	ZCCHC17	1170.73	-127000	0.0190077	0	16.6307	22.2529
chr1	31636000	31645000	SNRNP40	1170.73	-127000	0.0190077	0	16.6307	22.2529
chr1	31647000	31665000	SERINC2	1297.06	-228000	0.0338283	0	38.8091	43.8773
chr1	31650000	31657000	FABP3	1075.28	-190000	0.0120502	0	13.6018	12.9573
chr1	31654000	31659000	ZCCHC17	1170.73	-110000	0.0117978	0	9.45724	13.812
chr1	31654000	31659000	SNRNP40	1170.73	-110000	0.0117978	0	9.45724	13.812
chr1	31672000	31678000	SERINC2	1297.06	-209000	0.0125439	0	14.3908	16.2701
chr1	31765000	31770000	SERINC2	1297.06	-115000	0.00983509	0	8.18455	12.7567
chr1	31797000	31802000	PUM1	1029.06	258000	0.0116872	0	13.3859	12.0268
chr1	31805000	31810000	NKAIN1	1027.32	90000	0.0113079	0	7.99474	11.6169
chr1	31869000	31878000	NKAIN1	1027.32	158000	0.0189235	0	18.996	19.4405
chr1	31884000	31889000	FABP3	1075.28	38000	0.0243097	0	9.16995	26.1398
chr1	31885000	31890000	SNRNP40	1170.73	117000	0.0108009	0	8.88742	12.645
chr1	31885000	31890000	ZCCHC17	1170.73	117000	0.0108009	0	8.88742	12.645
chr1	31893000	31899000	SNRNP40	1170.73	125000	0.0132729	0	11.4292	15.539
chr1	31893000	31899000	ZCCHC17	1170.73	125000	0.0132729	0	11.4292	15.539
chr1	31903000	31910000	NKAIN1	1027.32	190000	0.0116437	0	13.1454	11.9618
chr1	32016000	32021000	SERINC2	1297.06	129000	0.0119825	0	10.6351	15.5419
chr1	32027000	32034000	HCRTR1	1329.4	-50000	0.0276916	0	12.9683	36.8131
chr1	32027000	32033000	FABP3	1075.28	182000	0.0136643	0	15.1326	14.693
chr1	32029000	32036000	PEF1	1324.17	-75000	0.0210321	0	13.0932	27.8501
chr1	32035000	32041000	ADGRB2	1608.35	-188000	0.0102606	0	11.5433	16.5027
chr1	32036000	32044000	FABP3	1075.28	191000	0.0136335	0	15.4376	14.6599
chr1	32043000	32046000	PEF1	1324.17	-63000	0.00945139	0	5.20657	12.5152
chr1	32046000	32053000	FABP3	1075.28	202000	0.0145512	0	16.7129	15.6467
chr1	32088000	32097000	FABP3	1075.28	245000	0.0147001	0	16.8368	15.8068
chr1	32090000	32096000	TINAGL1	1295.07	50000	0.0223585	0	10.2872	28.9559
chr1	32091000	32096000	ADGRB2	1608.35	-136000	0.0106832	0	9.57816	17.1823
chr1	32104000	32109000	PTP4A2	1385.08	-294000	0.00776096	0	8.90367	10.7496
chr1	32123000	32125000	COL16A1	1399.17	-44000	0.00727976	1.4e-11	3.11375	10.1856
chr1	32133000	32141000	ADGRB2	1608.35	-90000	0.0214429	0	15.0639	34.4877
chr1	32133000	32138000	PTP4A2	1385.08	-265000	0.0093225	0	10.6951	12.9124
chr1	32134000	32140000	COL16A1	1399.17	-30000	0.0340825	0	10.8076	47.6872
chr1	32134000	32141000	KHDRBS1	1230.86	-337000	0.0104963	0	12.0417	12.9195
chr1	32175000	32183000	PEF1	1324.17	66000	0.0248521	0	14.2763	32.9084
chr1	32180000	32184000	ADGRB2	1608.35	-46000	0.0140697	0	6.20636	22.6289
chr1	32210000	32221000	PTP4A2	1385.08	-189000	0.023303	0	25.5681	32.2766
chr1	32213000	32231000	KHDRBS1	1230.86	-251000	0.0346818	0	39.7883	42.6885
chr1	32214000	32216000	COL16A1	1399.17	42000	0.00778388	2e-12	3.24517	10.891
chr1	32218000	32222000	PEF1	1324.17	108000	0.00912684	0	6.86879	12.0855
chr1	32226000	32233000	TINAGL1	1295.07	184000	0.0121298	0	13.5354	15.709
chr1	32227000	32241000	PTP4A2	1385.08	-170000	0.032392	0	33.6852	44.8657
chr1	32227000	32233000	TMEM39B	1188.5	-306000	0.00984304	0	11.2923	11.6985
chr1	32232000	32237000	KHDRBS1	1230.86	-242000	0.00993716	0	11.4003	12.2313
chr1	32249000	32260000	PEF1	1324.17	143000	0.0234508	0	21.8781	31.0528
chr1	32255000	32257000	ADGRB2	1608.35	24000	0.0126096	0	3.21847	20.2806
chr1	32256000	32260000	PTP4A2	1385.08	-144000	0.00809999	0	7.56215	11.2192
chr1	32257000	32266000	KHDRBS1	1230.86	-212000	0.0158887	0	18.2281	19.5568
chr1	32278000	32283000	PTP4A2	1385.08	-121000	0.00962604	0	8.21005	13.3329
chr1	32380000	32389000	SPOCD1	1187.74	98000	0.0228197	0	16.9949	27.1039
chr1	32388000	32393000	KHDRBS1	1230.86	-86000	0.0131506	0	9.04439	16.1866
chr1	32388000	32412000	ADGRB2	1608.35	175000	0.0544572	0	57.0757	87.586
chr1	32398000	32404000	PEF1	1324.17	288000	0.0116023	0	13.2887	15.3634
chr1	32398000	32403000	TMEM39B	1188.5	-138000	0.0119052	0	10.4991	14.1494
chr1	32408000	32411000	KHDRBS1	1230.86	-67000	0.00818615	1e-12	4.73091	10.076
chr1	32420000	32438000	ADGRB2	1608.35	191000	0.040307	0	46.0161	64.8276
chr1	32422000	32433000	SPOCD1	1187.74	142000	0.0255456	0	23.9544	30.3416
chr1	32433000	32437000	TMEM39B	1188.5	-103000	0.00957619	0	7.25326	11.3813
chr1	32436000	32453000	SPOCD1	1187.74	153000	0.0342997	0	34.508	40.7392
chr1	32462000	32472000	SPOCD1	1187.74	185000	0.0159353	0	17.665	18.927
chr1	32474000	32479000	ADGRB2	1608.35	244000	0.00792699	0	9.07921	12.7494
chr1	32483000	32488000	ADGRB2	1608.35	253000	0.0102782	0	11.7722	16.531
chr1	32534000	32537000	KHDRBS1	1230.86	55000	0.010225	0	5.11172	12.5855
chr1	32534000	32539000	TXLNA	1174.84	-106000	0.0110642	0	8.64554	12.9986
chr1	32536000	32540000	IQCC	1183.53	-131000	0.0102471	0	9.09325	12.1277
chr1	32539000	32545000	MARCKSL1	995.963	-258000	0.0105004	0	12.0465	10.458
chr1	32567000	32572000	KHDRBS1	1230.86	89000	0.0117641	0	8.09973	14.48
chr1	32570000	32574000	IQCC	1183.53	-97000	0.00974395	0	7.14099	11.5322
chr1	32571000	32577000	MARCKSL1	995.963	-226000	0.0124439	0	14.2761	12.3937
chr1	32573000	32582000	TXLNA	1174.84	-67000	0.030638	0	17.3143	35.9947
chr1	32614000	32619000	LCK	1036.25	-97000	0.012053	0	8.98021	12.4899
chr1	32615000	32619000	FAM167B	992.14	-94000	0.0109653	0	7.78725	10.8791
chr1	32634000	32644000	TSSK3	1025.42	-185000	0.0186993	0	20.4848	19.1746
chr1	32634000	32644000	FAM229A	1025.42	-185000	0.0186993	0	20.4848	19.1746
chr1	32640000	32645000	KHDRBS1	1230.86	160000	0.0108354	0	11.1413	13.3369
chr1	32642000	32647000	KPNA6	1096.12	67000	0.0157834	0	9.23063	17.3006
chr1	32657000	32664000	TSSK3	1025.42	-165000	0.0143677	0	14.8264	14.733
chr1	32657000	32664000	FAM229A	1025.42	-165000	0.0143677	0	14.8264	14.733
chr1	32667000	32674000	TMEM39B	1188.5	129000	0.0157372	0	13.9176	18.7038
chr1	32668000	32673000	KPNA6	1096.12	95000	0.0126064	0	9.03555	13.8182
chr1	32683000	32691000	MARCKSL1	995.963	-113000	0.0193808	0	15.7388	19.3026
chr1	32683000	32701000	BSDC1	1046.33	-163000	0.0312324	0	32.2147	32.6794
chr1	32687000	32695000	TSSK3	1025.42	-134000	0.0168618	0	14.9484	17.2904
chr1	32687000	32695000	FAM229A	1025.42	-134000	0.0168618	0	14.9484	17.2904
chr1	32704000	32707000	CCDC28B	1121.67	37000	0.0137641	0	5.07713	15.4388
chr1	32704000	32710000	HDAC1	974.443	-48000	0.0253909	0	11.6728	24.742
chr1	32780000	32786000	TMEM234	1125.61	92000	0.0152733	0	10.8363	17.1917
chr1	32780000	32786000	EIF3I	1125.61	92000	0.0152733	0	10.8363	17.1917
chr1	32797000	32803000	TMEM234	1125.61	109000	0.0168909	0	13.1227	19.0125
chr1	32797000	32803000	EIF3I	1125.61	109000	0.0168909	0	13.1227	19.0125
chr1	32799000	32804000	KPNA6	1096.12	227000	0.0106761	0	12.2279	11.7023
chr1	32811000	32817000	CCDC28B	1121.67	144000	0.011918	0	11.4274	13.368
chr1	32812000	32817000	IQCC	1183.53	140000	0.00915435	0	8.48667	10.8344
chr1	32813000	32823000	TMEM234	1125.61	128000	0.0235585	0	20.6691	26.5176
chr1	32813000	32823000	EIF3I	1125.61	128000	0.0235585	0	20.6691	26.5176
chr1	32825000	32832000	TMEM234	1125.61	139000	0.013946	0	12.6115	15.6977
chr1	32825000	32832000	EIF3I	1125.61	139000	0.013946	0	12.6115	15.6977
chr1	32839000	32844000	FAM167B	992.14	128000	0.0104745	0	9.12175	10.3921
chr1	32856000	32862000	RBBP4	1151.12	-256000	0.0118064	0	13.5447	13.5905
chr1	32856000	32863000	ZBTB8OS	1144.19	-256000	0.0150563	0	17.2731	17.2272
chr1	32858000	32863000	KIAA1522	1150.12	-343000	0.00930779	0	10.6782	10.7051
chr1	32962000	32971000	SYNC	1124.82	-199000	0.0175023	0	20.093	19.687
chr1	33003000	33009000	ZBTB8OS	1144.19	-107000	0.0157865	0	12.4299	18.0628
chr1	33077000	33085000	S100PBP	1075.54	-199000	0.0122153	0	14.0139	13.138
chr1	33077000	33085000	YARS1	1075.54	-199000	0.0122153	0	14.0139	13.138
chr1	33081000	33089000	TSSK3	1025.42	254000	0.0163391	0	18.714	16.7545
chr1	33081000	33089000	FAM229A	1025.42	254000	0.0163391	0	18.714	16.7545
chr1	33082000	33090000	BSDC1	1046.33	226000	0.0149072	0	17.074	15.5978
chr1	33111000	33125000	BSDC1	1046.33	259000	0.0286934	0	32.8641	30.0227
chr1	33111000	33116000	ZBTB8A	1077.24	107000	0.0156503	0	11.7881	16.8591
chr1	33113000	33119000	ZBTB8B	1106.89	184000	0.00977323	0	10.8468	10.8179
chr1	33113000	33120000	KIAA1522	1150.12	-90000	0.0176874	0	12.3109	20.3426
chr1	33138000	33141000	KIAA1522	1150.12	-65000	0.00886546	1e-12	5.00118	10.1963
chr1	33166000	33171000	YARS1	1075.54	-111000	0.0100372	0	8.11292	10.7954
chr1	33166000	33171000	S100PBP	1075.54	-111000	0.0100372	0	8.11292	10.7954
chr1	33174000	33179000	FNDC5	1285.35	-160000	0.00906065	0	9.12662	11.6461
chr1	33204000	33210000	BSDC1	1046.33	344000	0.0111898	0	12.8163	11.7082
chr1	33206000	33211000	RBBP4	1151.12	90000	0.0152557	0	10.5964	17.5611
chr1	33206000	33211000	ZBTB8OS	1144.19	91000	0.014673	0	10.264	16.7886
chr1	33228000	33235000	ZBTB8A	1077.24	224000	0.0110419	0	12.6468	11.8947
chr1	33236000	33239000	KIAA1522	1150.12	27000	0.016523	0	4.9095	19.0035
chr1	33238000	33243000	RBBP4	1151.12	121000	0.0126601	0	10.7693	14.5733
chr1	33286000	33293000	ZBTB8A	1077.24	282000	0.011511	0	13.1842	12.4001
chr1	33325000	33331000	SYNC	1124.82	158000	0.0134302	0	13.4574	15.1066
chr1	33329000	33336000	RBBP4	1151.12	214000	0.0127756	0	14.6326	14.7063
chr1	33329000	33337000	ZBTB8OS	1144.19	215000	0.0166737	0	19.0973	19.0778
chr1	33330000	33335000	KIAA1522	1150.12	123000	0.00965296	0	8.29264	11.102
chr1	33333000	33354000	AZIN2	1278.02	-194000	0.0445233	0	51.1027	56.9016
chr1	33336000	33341000	SYNC	1124.82	169000	0.00978637	0	10.2095	11.0079
chr1	33339000	33344000	BSDC1	1046.33	479000	0.0100883	0	11.5547	10.5557
chr1	33345000	33350000	YARS1	1075.54	63000	0.0156593	0	8.59887	16.8422
chr1	33345000	33350000	S100PBP	1075.54	63000	0.0156593	0	8.59887	16.8422
chr1	33345000	33350000	AK2	1197.33	-151000	0.0100436	0	9.93189	12.0254
chr1	33351000	33358000	AK2	1197.33	-143000	0.0134673	0	12.6939	16.1248
chr1	33357000	33376000	AZIN2	1278.02	-172000	0.0383255	0	41.0065	48.9807
chr1	33367000	33372000	AK2	1197.33	-130000	0.00923453	0	8.18516	11.0567
chr1	33380000	33399000	AK2	1197.33	-114000	0.0482411	0	38.571	57.7604
chr1	33384000	33409000	AZIN2	1278.02	-141000	0.0690738	0	65.0818	88.2775
chr1	33410000	33414000	AK2	1197.33	-88000	0.0103092	0	7.17731	12.3435
chr1	33412000	33417000	AZIN2	1278.02	-129000	0.0096932	0	8.59125	12.3881
chr1	33423000	33428000	AK2	1197.33	-75000	0.0136892	0	8.42821	16.3905
chr1	33429000	33434000	AK2	1197.33	-68000	0.0164536	0	9.6486	19.7003
chr1	33462000	33466000	HPCA	1340.53	108000	0.0085149	0	6.61518	11.4145
chr1	33467000	33469000	AK2	1197.33	-32000	0.00941978	9e-12	3.0755	11.2785
chr1	33471000	33473000	RNF19B	1273.42	40000	0.00831371	1.1e-11	3.2369	10.5869
chr1	33472000	33477000	FNDC5	1285.35	135000	0.0108103	0	9.7221	13.895
chr1	33474000	33477000	RNF19B	1273.42	43000	0.0121847	0	5.12671	15.5162
chr1	33492000	33510000	RNF19B	1273.42	64000	0.0587753	0	34.2095	74.8457
chr1	33497000	33502000	TMEM54	1155.84	128000	0.0101058	0	8.96924	11.6807
chr1	33501000	33516000	HPCA	1340.53	153000	0.0341002	0	33.6472	45.7124
chr1	33518000	33526000	HPCA	1340.53	167000	0.016158	0	16.8059	21.6603
chr1	33518000	33529000	TMEM54	1155.84	152000	0.0236669	0	23.2531	27.3551
chr1	33521000	33530000	RNF19B	1273.42	94000	0.0244928	0	17.4355	31.1896
chr1	33532000	33555000	HPCA	1340.53	197000	0.0479101	0	54.2258	64.225
chr1	33535000	33543000	FNDC5	1285.35	199000	0.0118302	0	13.6189	15.2059
chr1	33538000	33549000	TMEM54	1155.84	173000	0.0213713	0	23.0435	24.7019
chr1	33544000	33549000	FNDC5	1285.35	206000	0.0103859	0	11.8956	13.3495
chr1	33546000	33552000	S100PBP	1075.54	263000	0.0117542	0	13.4628	12.6421
chr1	33546000	33552000	YARS1	1075.54	263000	0.0117542	0	13.4628	12.6421
chr1	33549000	33555000	RNF19B	1273.42	120000	0.0127045	0	10.7123	16.1782
chr1	33556000	33565000	TMEM54	1155.84	191000	0.0156702	0	17.7166	18.1123
chr1	33593000	33598000	ZSCAN20	1526.03	-339000	0.00992993	0	11.392	15.1533
chr1	33645000	33650000	ZNF362	1375.93	-71000	0.0153028	0	9.31445	21.0555
chr1	33683000	33704000	ZSCAN20	1526.03	-237000	0.03567	0	40.922	54.4334
chr1	33712000	33717000	ZSCAN20	1526.03	-219000	0.00742055	0	8.51313	11.324
chr1	33719000	33724000	TRIM62	1266.82	72000	0.0162463	0	9.76747	20.5811
chr1	33719000	33725000	ZSCAN20	1526.03	-212000	0.00960062	0	11.0142	14.6508
chr1	33720000	33725000	PHC2	1465.83	-173000	0.00880914	0	9.27285	12.9127
chr1	33750000	33756000	ZSCAN20	1526.03	-183000	0.0123083	0	13.2038	18.7828
chr1	33758000	33768000	ZSCAN20	1526.03	-173000	0.022874	0	24.252	34.9064
chr1	33759000	33767000	PHC2	1465.83	-131000	0.0174321	0	15.5097	25.5524
chr1	33759000	33767000	TRIM62	1266.82	113000	0.0172373	0	13.8863	21.8365
chr1	33792000	33798000	ZSCAN20	1526.03	-141000	0.0115872	0	10.2296	17.6823
chr1	33796000	33808000	PHC2	1465.83	-91000	0.0329539	0	23.4483	48.3047
chr1	33803000	33818000	ZSCAN20	1526.03	-122000	0.0377387	0	32.662	57.5903
chr1	33813000	33818000	ZNF362	1375.93	92000	0.0130455	0	9.17273	17.9496
chr1	33813000	33818000	TRIM62	1266.82	167000	0.0131634	0	13.5199	16.6757
chr1	33819000	33827000	TRIM62	1266.82	173000	0.0127932	0	13.7606	16.2067
chr1	33825000	33839000	ZSCAN20	1526.03	-105000	0.0457963	0	35.2467	69.8864
chr1	33830000	33838000	PHC2	1465.83	-61000	0.0312838	0	16.847	45.8567
chr1	33831000	33835000	ZNF362	1375.93	109000	0.00880815	0	6.70769	12.1194
chr1	33832000	33840000	TRIM62	1266.82	185000	0.017282	0	19.3197	21.8932
chr1	33841000	33848000	PHC2	1465.83	-50000	0.028781	0	13.4808	42.1879
chr1	33842000	33845000	ZSCAN20	1526.03	-91000	0.00754806	0	5.31016	11.5185
chr1	33850000	33852000	PHC2	1465.83	-43000	0.00744249	2e-12	3.1824	10.9094
chr1	33859000	33864000	ZNF362	1375.93	139000	0.00956428	0	8.60289	13.1597
chr1	33866000	33869000	ZSCAN20	1526.03	-68000	0.0081222	0	4.76028	12.3947
chr1	33889000	33894000	TRIM62	1266.82	240000	0.00836132	0	9.57667	10.5923
chr1	33894000	33900000	ZNF362	1375.93	171000	0.0114159	0	12.3088	15.7074
chr1	33901000	33906000	TRIM62	1266.82	255000	0.00791913	0	9.0702	10.0321
chr1	33904000	33916000	A3GALT2	1273.54	119000	0.0296257	0	25.0876	37.7296
chr1	33914000	33919000	ZNF362	1375.93	193000	0.00821972	0	9.27547	11.3097
chr1	33926000	33944000	ZNF362	1375.93	215000	0.0307133	0	35.1776	42.2592
chr1	33932000	33941000	A3GALT2	1273.54	147000	0.0188646	0	18.1462	24.0249
chr1	33936000	33942000	TRIM62	1266.82	288000	0.0098023	0	11.2271	12.4177
chr1	34036000	34042000	ZNF362	1375.93	313000	0.0103395	0	11.8423	14.2263
chr1	34037000	34043000	ZSCAN20	1526.03	99000	0.0154949	0	11.533	23.6456
chr1	34072000	34082000	ZSCAN20	1526.03	137000	0.0239811	0	21.6255	36.5958
chr1	34217000	34226000	CSMD2	971.339	-407000	0.0179416	0	20.5833	17.4274
chr1	34336000	34342000	CSMD2	971.339	-288000	0.0103044	0	11.8216	10.0091
chr1	34349000	34356000	CSMD2	971.339	-275000	0.0112508	0	12.9073	10.9283
chr1	34468000	34474000	HMGB4	997.5	140000	0.0174117	0	15.7247	17.3681
chr1	35250000	35263000	SMIM12	868.245	-67000	0.0483331	0	27.6883	41.9649
chr1	35309000	35316000	GJB3	818.254	64000	0.0238087	0	13.2118	19.4816
chr1	35316000	35335000	GJA4	905.634	57000	0.0743299	0	41.4391	67.3157
chr1	35318000	35323000	GJB3	818.254	72000	0.0165374	0	9.93435	13.5318
chr1	35321000	35332000	ZMYM6	912.485	-170000	0.0202334	0	21.1039	18.4627
chr1	35330000	35338000	GJB3	818.254	85000	0.0238242	0	15.9209	19.4942
chr1	35333000	35339000	ZMYM1	943.904	-206000	0.012371	0	14.1925	11.6771
chr1	35338000	35343000	TMEM35B	877.865	-107000	0.0130391	0	10.2939	11.4466
chr1	35447000	35453000	ZMYM6	912.485	-44000	0.0268881	0	11.8457	24.535
chr1	35451000	35456000	SMIM12	868.245	127000	0.0125504	0	10.9304	10.8968
chr1	35495000	35503000	TMEM35B	877.865	45000	0.0357282	0	15.6172	31.3646
chr1	35497000	35508000	ZMYM1	943.904	-38000	0.053941	0	21.2591	50.9152
chr1	35498000	35504000	SFPQ	1160.71	-156000	0.0133897	0	13.3538	15.5415
chr1	35543000	35546000	ZMYM6	912.485	45000	0.0121159	1e-12	5.18866	11.0556
chr1	35543000	35547000	SFPQ	1160.71	-111000	0.0095585	0	7.69661	11.0946
chr1	35633000	35646000	ZMYM6	912.485	144000	0.0300913	0	27.7033	27.4579
chr1	35650000	35661000	NCDN	1211.39	-368000	0.0206613	0	23.7035	25.029
chr1	35650000	35661000	KIAA0319L	1211.39	-368000	0.0206613	0	23.7035	25.029
chr1	35651000	35660000	ZMYM6	912.485	155000	0.0247248	0	24.3526	22.5611
chr1	35653000	35661000	ZMYM1	943.904	109000	0.0278959	0	21.6956	26.3311
chr1	35664000	35670000	NCDN	1211.39	-353000	0.0122949	0	14.1052	14.8939
chr1	35664000	35670000	KIAA0319L	1211.39	-353000	0.0122949	0	14.1052	14.8939
chr1	35669000	35675000	ZMYM4	1214.84	-59000	0.0188794	0	10.039	22.9356
chr1	35762000	35771000	SFPQ	1160.71	104000	0.0262891	0	19.8279	30.5139
chr1	35822000	35833000	SFPQ	1160.71	169000	0.0255347	0	26.5216	29.6383
chr1	35907000	35920000	KIAA0319L	1211.39	-104000	0.0401507	0	31.4155	48.6382
chr1	35907000	35920000	NCDN	1211.39	-104000	0.0401507	0	31.4155	48.6382
chr1	35910000	35923000	C1orf216	1116.86	-263000	0.027057	0	31.0408	30.2189
chr1	35911000	35919000	SFPQ	1160.71	253000	0.0173944	0	19.9227	20.1898
chr1	35914000	35918000	TFAP2E	1290.49	-121000	0.00780009	0	6.63905	10.066
chr1	35925000	35929000	TFAP2E	1290.49	-108000	0.00918679	0	7.30165	11.8555
chr1	35930000	35935000	NCDN	1211.39	-87000	0.013904	0	9.69736	16.8432
chr1	35930000	35935000	KIAA0319L	1211.39	-87000	0.013904	0	9.69736	16.8432
chr1	35998000	36004000	ZMYM4	1214.84	265000	0.0099673	0	11.4161	12.1087
chr1	36004000	36009000	C1orf216	1116.86	-176000	0.0101452	0	10.9212	11.3308
chr1	36005000	36013000	CLSPN	1123.66	-223000	0.0143516	0	16.4647	16.1263
chr1	36015000	36028000	SFPQ	1160.71	362000	0.0239688	0	27.4528	27.8208
chr1	36018000	36043000	C1orf216	1116.86	-151000	0.0671573	0	65.001	75.0055
chr1	36021000	36047000	CLSPN	1123.66	-201000	0.0611964	0	69.9912	68.7638
chr1	36029000	36034000	PSMB2	1048.68	-72000	0.0142249	0	8.71617	14.9174
chr1	36087000	36092000	CLSPN	1123.66	-145000	0.00908	0	8.50777	10.2028
chr1	36096000	36101000	C1orf216	1116.86	-82000	0.0132096	0	8.83515	14.7533
chr1	36103000	36108000	CLSPN	1123.66	-128000	0.0123069	0	10.8112	13.8287
chr1	36104000	36112000	C1orf216	1116.86	-74000	0.0260851	0	16.0524	29.1334
chr1	36140000	36144000	TFAP2E	1290.49	101000	0.00875272	0	6.54192	11.2953
chr1	36174000	36178000	PSMB2	1048.68	67000	0.0127297	0	7.33709	13.3494
chr1	36179000	36186000	PSMB2	1048.68	73000	0.0251242	0	15.2965	26.3473
chr1	36181000	36187000	KIAA0319L	1211.39	158000	0.0116841	0	11.8025	14.154
chr1	36181000	36187000	NCDN	1211.39	158000	0.0116841	0	11.8025	14.154
chr1	36181000	36211000	TFAP2E	1290.49	155000	0.0671657	0	66.156	86.6769
chr1	36187000	36191000	CLSPN	1123.66	-44000	0.0157576	0	6.84087	17.7061
chr1	36224000	36232000	TFAP2E	1290.49	186000	0.0126667	0	14.1805	16.3463
chr1	36232000	36238000	KIAA0319L	1211.39	211000	0.0110727	0	12.6822	13.4134
chr1	36232000	36238000	NCDN	1211.39	211000	0.0110727	0	12.6822	13.4134
chr1	36233000	36239000	PSMB2	1048.68	127000	0.013804	0	12.0509	14.476
chr1	36241000	36251000	TFAP2E	1290.49	208000	0.0176615	0	20.2286	22.792
chr1	36272000	36279000	TEKT2	1197.25	-273000	0.0124842	0	14.3224	14.9468
chr1	36312000	36353000	TEKT2	1197.25	-199000	0.0873119	0	100.183	104.535
chr1	36315000	36319000	AGO4	1071.34	42000	0.0159409	0	6.36353	17.0781
chr1	36315000	36321000	AGO3	1174.59	-77000	0.0196073	0	12.3988	23.0306
chr1	36319000	36335000	ADPRS	1302.83	-229000	0.0311856	0	35.7773	40.6296
chr1	36340000	36353000	ADPRS	1302.83	-203000	0.0303544	0	34.8193	39.5466
chr1	36345000	36351000	AGO3	1174.59	-46000	0.0264723	0	11.8336	31.0942
chr1	36357000	36362000	ADPRS	1302.83	-192000	0.00889928	0	10.1637	11.5943
chr1	36387000	36392000	TEKT2	1197.25	-158000	0.00860844	0	8.6631	10.3065
chr1	36393000	36401000	AGO1	1222.3	45000	0.0337124	0	14.7519	41.2066
chr1	36398000	36403000	TEKT2	1197.25	-147000	0.0101246	0	9.68186	12.1217
chr1	36402000	36405000	AGO1	1222.3	52000	0.0109941	0	5.38031	13.438
chr1	36409000	36414000	TEKT2	1197.25	-136000	0.0111246	0	9.82861	13.319
chr1	36546000	36559000	AGO1	1222.3	201000	0.0336974	0	38.7351	41.1882
chr1	36547000	36553000	AGO4	1071.34	274000	0.0118976	0	13.627	12.7463
chr1	36552000	36559000	SH3D21	1352.64	-213000	0.0144884	0	16.6216	19.5976
chr1	36560000	36567000	SH3D21	1352.64	-205000	0.0149848	0	17.1911	20.269
chr1	36562000	36565000	COL8A2	961.479	-26000	0.0188124	0	5.08619	18.0877
chr1	36562000	36568000	THRAP3	1432.13	-122000	0.0125434	0	10.7848	17.9638
chr1	36567000	36574000	EVA1B	1134.28	-214000	0.0140911	0	16.1658	15.9832
chr1	36597000	36602000	SH3D21	1352.64	-169000	0.00986892	0	10.259	13.3491
chr1	36606000	36611000	EVA1B	1134.28	-179000	0.0100225	0	10.9471	11.3683
chr1	36609000	36616000	LSM10	1173.3	-248000	0.0121009	0	13.8827	14.1981
chr1	36611000	36624000	STK40	1218.39	-234000	0.027561	0	31.6191	33.5801
chr1	36613000	36629000	SH3D21	1352.64	-149000	0.0349464	0	33.5733	47.27
chr1	36614000	36630000	THRAP3	1432.13	-70000	0.0572123	0	32.5444	81.9353
chr1	36619000	36631000	LSM10	1173.3	-234000	0.0268145	0	30.7625	31.4615
chr1	36626000	36632000	STK40	1218.39	-220000	0.0102988	0	11.8152	12.548
chr1	36637000	36649000	STK40	1218.39	-208000	0.0224555	0	25.7618	27.3596
chr1	36640000	36643000	MAP7D1	1455.37	16000	0.0259447	0	4.96201	37.7592
chr1	36641000	36645000	TRAPPC3	1439.89	25000	0.0250446	0	6.86319	36.0614
chr1	36644000	36650000	LSM10	1173.3	-214000	0.0110177	0	12.6399	12.9271
chr1	36650000	36657000	STK40	1218.39	-195000	0.0125321	0	14.4078	15.269
chr1	36652000	36657000	TRAPPC3	1439.89	35000	0.0247606	0	9.13769	35.6525
chr1	36661000	36669000	MAP7D1	1455.37	41000	0.0399448	0	15.9534	58.1346
chr1	36664000	36671000	STK40	1218.39	-183000	0.0135735	0	14.6021	16.5378
chr1	36664000	36671000	TRAPPC3	1439.89	50000	0.0301512	0	14.2532	43.4144
chr1	36674000	36679000	MAP7D1	1455.37	51000	0.0179282	0	8.74641	26.0922
chr1	36675000	36692000	TRAPPC3	1439.89	65000	0.0558795	0	31.8788	80.4603
chr1	36685000	36693000	MAP7D1	1455.37	65000	0.0258289	0	14.5408	37.5907
chr1	36687000	36692000	ADPRS	1302.83	131000	0.00966982	0	8.66793	12.5981
chr1	36693000	36701000	TRAPPC3	1439.89	80000	0.0213692	0	13.6718	30.7693
chr1	36703000	36707000	EVA1B	1134.28	-80000	0.0114615	0	7.5656	13.0006
chr1	36732000	36737000	STK40	1218.39	-114000	0.0126809	0	10.4865	15.4503
chr1	36737000	36768000	TRAPPC3	1439.89	133000	0.0919983	0	83.2123	132.467
chr1	36742000	36761000	THRAP3	1432.13	58000	0.0833952	0	43.9751	119.433
chr1	36743000	36759000	MAP7D1	1455.37	128000	0.0543374	0	47.3673	79.0811
chr1	36746000	36752000	STK40	1218.39	-99000	0.0157101	0	11.8785	19.141
chr1	36747000	36752000	ADPRS	1302.83	194000	0.00980338	0	11.126	12.7722
chr1	36750000	36760000	OSCP1	841.757	-159000	0.0206053	0	20.7615	17.3447
chr1	36750000	36759000	COL8A2	961.479	161000	0.0215018	0	21.9781	20.6735
chr1	36752000	36757000	LSM10	1173.3	-106000	0.0112012	0	8.80059	13.1425
chr1	36763000	36773000	MAP7D1	1455.37	146000	0.0193744	0	18.3221	28.197
chr1	36764000	36776000	ADPRS	1302.83	216000	0.0249436	0	28.5692	32.4973
chr1	36764000	36775000	COL8A2	961.479	175000	0.0194889	0	21.1932	18.7381
chr1	36768000	36776000	LSM10	1173.3	-89000	0.0233127	0	16.3147	27.3529
chr1	36769000	36780000	MRPS15	853.035	-154000	0.0235811	0	23.3538	20.1155
chr1	36770000	36773000	THRAP3	1432.13	78000	0.00759587	0	4.83197	10.8783
chr1	36785000	36791000	STK40	1218.39	-63000	0.0197446	0	10.7078	24.0567
chr1	36806000	36817000	OSCP1	841.757	-100000	0.028002	0	21.3529	23.5708
chr1	36811000	36819000	LSM10	1173.3	-46000	0.0322412	0	14.3921	37.8288
chr1	36815000	36821000	MRPS15	853.035	-108000	0.0144887	0	11.5305	12.3594
chr1	36832000	36836000	SH3D21	1352.64	61000	0.0123107	0	6.58367	16.652
chr1	36833000	36845000	TRAPPC3	1439.89	223000	0.0261417	0	29.9415	37.6412
chr1	36836000	36838000	LSM10	1173.3	-24000	0.0115331	0	3.06117	13.5318
[truncated: 72,439 more rows]

## Sheet: Supplementary Data 6
Supplementary Data 6: PIDs in F-LV-CM
Chromosome	Start	End	Gene	Sum_of_interactions	Relative_position	Relative_interactions	P_value	Fold	Raw
chr1	353000	381000	OR4F16	340.066	-251000	0.529035	0	682.419	179.907
chr1	609000	640000	OR4F29	326.634	251000	0.564033	0	728.766	184.232
chr1	808000	813000	C1QTNF12	2002.29	-371000	0.0147557	0	19.0338	29.5451
chr1	809000	814000	SAMD11	1462.66	-46000	0.0194804	0	9.30152	28.4932
chr1	835000	840000	NOC2L	1443.58	-53000	0.0166282	0	9.18424	24.0041
chr1	835000	840000	KLHL17	1433.67	-54000	0.0177237	0	9.93048	25.4098
chr1	841000	844000	NOC2L	1443.58	-50000	0.00956351	0	4.9632	13.8057
chr1	898000	903000	TAS1R3	2114.44	-363000	0.00840255	0	10.8387	17.7667
chr1	903000	907000	SAMD11	1462.66	44000	0.0143638	0	6.63269	21.0093
chr1	908000	914000	PUSL1	1793.13	-332000	0.0101164	0	13.0494	18.1399
chr1	910000	914000	RNF223	1824.58	-95000	0.00910413	0	7.34338	16.6112
chr1	918000	922000	RNF223	1824.58	-88000	0.00895625	0	7.03968	16.3414
chr1	921000	926000	UBE2J2	1806.02	-283000	0.00713574	0	9.20461	12.8873
chr1	932000	940000	UBE2J2	1806.02	-271000	0.0137797	0	17.7748	24.8864
chr1	935000	940000	SDF4	1943.84	-227000	0.00747771	0	9.64574	14.5355
chr1	935000	940000	B3GALT6	1940	-228000	0.00744145	0	9.59896	14.4364
chr1	936000	941000	PUSL1	1793.13	-301000	0.00936558	0	12.081	16.7937
chr1	936000	944000	ACAP3	1846.79	-300000	0.0149905	0	19.3367	27.6843
chr1	937000	941000	C1orf159	1711.31	-110000	0.00754645	0	6.69919	12.9143
chr1	953000	957000	UBE2J2	1806.02	-251000	0.00566603	0	7.30879	10.233
chr1	955000	960000	PUSL1	1793.13	-284000	0.00683947	0	8.82244	12.264
chr1	961000	966000	TNFRSF4	1433.12	-183000	0.00912393	0	11.2717	13.0756
chr1	961000	970000	SCNN1D	1780.81	-248000	0.0146236	0	18.8635	26.042
chr1	965000	969000	UBE2J2	1806.02	-239000	0.00591796	0	7.63376	10.688
chr1	965000	970000	ACAP3	1846.79	-275000	0.00702792	0	9.06554	12.9791
chr1	965000	970000	PUSL1	1793.13	-275000	0.00665027	0	8.57839	11.9248
chr1	965000	970000	B3GALT6	1940	-197000	0.00784768	0	10.1835	15.2245
chr1	965000	971000	SDF4	1943.84	-196000	0.0085831	0	11.1099	16.6842
chr1	967000	973000	C1orf159	1711.31	-78000	0.0144689	0	10.3796	24.7609
chr1	968000	972000	TNFRSF18	1796.09	-168000	0.00617151	0	7.17061	11.0846
chr1	971000	976000	TNFRSF4	1433.12	-175000	0.0084661	0	10.1649	12.1329
chr1	974000	979000	PUSL1	1793.13	-265000	0.00958765	0	12.3674	17.1919
chr1	989000	994000	TMEM88B	1682.03	-369000	0.00757091	0	9.76595	12.7345
chr1	989000	994000	TNFRSF18	1796.09	-148000	0.00895798	0	9.72541	16.0894
chr1	993000	999000	SCNN1D	1780.81	-218000	0.00894764	0	11.5418	15.9341
chr1	995000	999000	HES4	1611.17	59000	0.0108749	0	6.4242	17.5213
chr1	995000	997000	AGRN	1460.4	39000	0.00761824	8.2e-11	3.16631	11.1257
chr1	999000	1004000	PERM1	1412.92	82000	0.0120693	0	8.87024	17.0529
chr1	999000	1003000	SAMD11	1462.66	139000	0.00708995	0	7.31777	10.3702
chr1	1001000	1006000	UBE2J2	1806.02	-204000	0.00796013	0	10.268	14.3762
chr1	1002000	1006000	HES4	1611.17	65000	0.0102846	0	6.56188	16.5703
chr1	1011000	1018000	UBE2J2	1806.02	-193000	0.0126613	0	16.1722	22.8665
chr1	1012000	1018000	SCNN1D	1780.81	-198000	0.00836946	0	10.8532	14.9044
chr1	1014000	1019000	HES4	1611.17	80000	0.0157956	0	11.2352	25.4494
chr1	1018000	1021000	C1orf159	1711.31	-28000	0.0147229	0	4.76042	25.1955
chr1	1018000	1025000	TNFRSF18	1796.09	-118000	0.017483	0	16.5193	31.4011
chr1	1019000	1024000	AURKAIP1	1878.33	-286000	0.00812046	0	10.4748	15.2529
chr1	1035000	1039000	PUSL1	1793.13	-205000	0.00590311	0	7.61461	10.585
chr1	1035000	1040000	ACAP3	1846.79	-204000	0.00721771	0	9.31035	13.3296
chr1	1042000	1059000	UBE2J2	1806.02	-154000	0.0409285	0	46.2093	73.9177
chr1	1042000	1060000	B3GALT6	1940	-119000	0.0398747	0	36.7737	77.3568
chr1	1042000	1060000	SDF4	1943.84	-118000	0.0404044	0	36.9954	78.5397
chr1	1047000	1058000	AGRN	1460.4	91000	0.0265199	0	21.414	38.7297
chr1	1047000	1061000	SCNN1D	1780.81	-159000	0.0364122	0	41.4154	64.8432
chr1	1048000	1052000	MXRA8	1999.82	-243000	0.00579394	0	7.47379	11.5868
chr1	1050000	1055000	TNFRSF18	1796.09	-85000	0.0111919	0	8.75436	20.1017
chr1	1051000	1055000	HES4	1611.17	116000	0.00776131	0	7.22528	12.5048
chr1	1052000	1058000	C1QTNF12	2002.29	-124000	0.0131661	0	12.8258	26.3624
chr1	1052000	1057000	TNFRSF4	1433.12	-92000	0.0149984	0	11.8968	21.4945
chr1	1056000	1063000	TNFRSF18	1796.09	-80000	0.0174694	0	12.7588	31.3766
chr1	1059000	1061000	TTLL10	1587.57	-47000	0.00740515	2e-12	3.64446	11.7562
chr1	1062000	1067000	VWA1	1771.61	-304000	0.00802287	0	10.349	14.2134
chr1	1063000	1068000	TNFRSF4	1433.12	-80000	0.0143353	0	10.624	20.5442
chr1	1066000	1068000	TTLL10	1587.57	-40000	0.00831568	0	3.4979	13.2017
chr1	1068000	1071000	SCNN1D	1780.81	-143000	0.00593498	0	6.25893	10.5691
chr1	1070000	1074000	UBE2J2	1806.02	-134000	0.00843819	0	8.45238	15.2395
chr1	1083000	1087000	SCNN1D	1780.81	-127000	0.00676289	0	6.6798	12.0434
chr1	1095000	1100000	SCNN1D	1780.81	-118000	0.00957955	0	8.92786	17.0594
chr1	1135000	1140000	ISG15	1359.51	185000	0.00825195	0	10.4642	11.2186
chr1	1141000	1144000	C1orf159	1711.31	89000	0.00691521	0	5.34728	11.8341
chr1	1156000	1161000	PERM1	1412.92	240000	0.00791836	0	10.231	11.188
chr1	1158000	1163000	C1orf159	1711.31	109000	0.00991099	0	8.26874	16.9608
chr1	1161000	1166000	AGRN	1460.4	208000	0.0106652	0	13.7801	15.5755
chr1	1163000	1170000	UBE2J2	1806.02	-41000	0.0277851	0	11.8237	50.1805
chr1	1164000	1169000	C1orf159	1711.31	115000	0.0119289	0	10.9643	20.4141
chr1	1165000	1170000	ISG15	1359.51	215000	0.0090205	0	11.6551	12.2635
chr1	1166000	1170000	PUSL1	1793.13	-74000	0.00964179	0	6.53225	17.2889
chr1	1166000	1178000	HES4	1611.17	238000	0.0163998	0	21.1896	26.4229
chr1	1167000	1178000	AGRN	1460.4	217000	0.0175043	0	22.6166	25.5632
chr1	1175000	1180000	AURKAIP1	1878.33	-132000	0.0100387	0	9.8733	18.8559
chr1	1182000	1185000	TTLL10	1587.57	72000	0.00741247	0	4.97169	11.7678
chr1	1184000	1198000	C1orf159	1711.31	134000	0.0284513	0	29.3026	48.6891
chr1	1185000	1194000	HES4	1611.17	252000	0.0183347	0	23.6896	29.5403
chr1	1192000	1197000	TNFRSF4	1433.12	40000	0.018363	0	8.21739	26.3164
chr1	1199000	1207000	RNF223	1824.58	191000	0.0127659	0	16.2918	23.2924
chr1	1199000	1212000	C1orf159	1711.31	155000	0.0283309	0	31.2959	48.483
chr1	1205000	1211000	AGRN	1460.4	252000	0.00901887	0	11.653	13.1712
chr1	1207000	1212000	HES4	1611.17	270000	0.0127643	0	16.4923	20.5655
chr1	1210000	1216000	ISG15	1359.51	262000	0.00908111	0	11.7334	12.3459
chr1	1212000	1216000	DVL1	2041.51	-70000	0.0100923	0	6.62961	20.6035
chr1	1213000	1242000	C1orf159	1711.31	174000	0.0649497	0	78.4089	111.149
chr1	1217000	1222000	HES4	1611.17	283000	0.00930033	0	12.0166	14.9844
chr1	1218000	1224000	RNF223	1824.58	207000	0.011746	0	15.1766	21.4315
chr1	1223000	1230000	AGRN	1460.4	270000	0.013324	0	17.2154	19.4584
chr1	1225000	1230000	RNF223	1824.58	214000	0.00882803	0	11.4064	16.1075
chr1	1231000	1236000	PLEKHN1	1465.31	327000	0.00716439	0	9.25685	10.4981
chr1	1233000	1242000	ISG15	1359.51	285000	0.0168037	0	21.7115	22.8448
chr1	1236000	1247000	AGRN	1460.4	283000	0.0164462	0	21.2495	24.018
chr1	1238000	1248000	PERM1	1412.92	323000	0.01672	0	21.6034	23.624
chr1	1239000	1242000	CCNL2	1693.58	-92000	0.00591515	2e-12	4.67251	10.0178
chr1	1241000	1247000	PLEKHN1	1465.31	340000	0.0105645	0	13.65	15.4802
chr1	1242000	1247000	ATAD3A	1908.73	-202000	0.00754998	0	9.75566	14.4108
chr1	1247000	1252000	KLHL17	1433.67	351000	0.00705448	0	9.11484	10.1138
chr1	1249000	1254000	HES4	1611.17	313000	0.00782927	0	10.1159	12.6143
chr1	1252000	1258000	AGRN	1460.4	296000	0.0106255	0	13.7288	15.5175
chr1	1256000	1261000	TMEM240	1804.58	-215000	0.00754219	0	9.72891	13.6105
chr1	1259000	1264000	FNDC10	1699.55	-270000	0.0112104	0	14.4607	19.0527
chr1	1260000	1271000	PLEKHN1	1465.31	361000	0.024363	0	31.4785	35.6993
chr1	1266000	1271000	PERM1	1412.92	349000	0.00710779	0	9.18372	10.0427
chr1	1274000	1280000	HES4	1611.17	340000	0.013769	0	17.7904	22.1842
chr1	1282000	1287000	NOC2L	1443.58	385000	0.00705087	0	9.11018	10.1785
chr1	1282000	1287000	MIB2	1641.51	-262000	0.0149734	0	19.3147	24.5791
chr1	1284000	1289000	MRPL20	1625.75	-53000	0.0186406	0	10.1425	30.3048
chr1	1285000	1292000	ATAD3A	1908.73	-158000	0.0123111	0	13.8844	23.4985
chr1	1285000	1290000	VWA1	1771.61	-81000	0.0116038	0	8.52836	20.5574
chr1	1286000	1291000	C1orf159	1711.31	236000	0.00745566	0	9.63318	12.759
chr1	1288000	1292000	ATAD3B	1768.63	-115000	0.00739799	0	6.81805	13.0843
chr1	1293000	1298000	ATAD3A	1908.73	-149000	0.0112236	0	12.4051	21.4228
chr1	1295000	1300000	ATAD3B	1768.63	-108000	0.00924087	0	8.12038	16.3437
chr1	1300000	1305000	MMP23B	2173.02	-261000	0.00864607	0	11.1528	18.7881
chr1	1303000	1310000	ATAD3A	1908.73	-138000	0.0127189	0	12.6602	24.2768
chr1	1304000	1306000	MRPL20	1625.75	-35000	0.00820858	1e-12	3.16487	13.3451
chr1	1304000	1309000	B3GALT6	1940	134000	0.00884793	0	9.03435	17.1649
chr1	1304000	1309000	SDF4	1943.84	135000	0.00898543	0	9.20903	17.4662
chr1	1309000	1314000	C1orf159	1711.31	256000	0.00687863	0	8.88763	11.7715
chr1	1309000	1314000	SSU72	1478.76	-196000	0.00748698	0	9.68111	11.0715
chr1	1321000	1326000	HES4	1611.17	385000	0.00769325	0	9.94017	12.3952
chr1	1326000	1331000	FNDC10	1699.55	-203000	0.00691237	0	8.91649	11.7479
chr1	1340000	1345000	TMEM240	1804.58	-132000	0.00898011	0	8.83318	16.2053
chr1	1340000	1343000	DVL1	2041.51	54000	0.0093178	0	5.06876	19.0224
chr1	1348000	1353000	TNFRSF4	1433.12	199000	0.00895286	0	11.6494	12.8305
chr1	1353000	1359000	FNDC10	1699.55	-177000	0.0131528	0	16.1039	22.3539
chr1	1373000	1378000	MXRA8	1999.82	80000	0.0132426	0	9.43837	26.4828
chr1	1383000	1388000	FNDC10	1699.55	-150000	0.00830727	0	9.03472	14.1186
chr1	1385000	1389000	MIB2	1641.51	-161000	0.00617002	0	7.07042	10.1282
chr1	1402000	1415000	ATAD3A	1908.73	-36000	0.19391	0	75.4334	370.122
chr1	1404000	1409000	MIB2	1641.51	-141000	0.00844442	0	8.61652	13.8616
chr1	1406000	1411000	FNDC10	1699.55	-127000	0.0095193	0	9.30611	16.1786
chr1	1415000	1417000	ATAD3C	1413.56	28000	0.00940313	9e-12	3.01844	13.2919
chr1	1431000	1437000	ATAD3C	1413.56	45000	0.028645	0	13.803	40.4915
chr1	1440000	1445000	DVL1	2041.51	155000	0.0116813	0	12.9749	23.8475
chr1	1440000	1448000	AURKAIP1	1878.33	128000	0.0141059	0	14.0995	26.4956
chr1	1443000	1455000	ATAD3B	1768.63	38000	0.0971315	0	40.4542	171.79
chr1	1443000	1449000	ACAP3	1846.79	200000	0.0091529	0	11.8581	16.9034
chr1	1443000	1450000	PUSL1	1793.13	199000	0.0111799	0	14.5069	20.047
chr1	1446000	1450000	CDK11A	1853.3	-205000	0.00560077	0	7.22461	10.3799
chr1	1447000	1452000	MXRA8	1999.82	152000	0.00833315	0	9.24924	16.6648
chr1	1449000	1454000	ATAD3C	1413.56	65000	0.0218696	0	13.5205	30.914
chr1	1451000	1456000	GNB1	1358.03	-366000	0.0104428	0	13.4705	14.1817
chr1	1451000	1456000	PUSL1	1793.13	205000	0.00683215	0	8.82758	12.2509
chr1	1451000	1456000	ACAP3	1846.79	208000	0.00694411	0	8.97223	12.8243
chr1	1451000	1455000	MIB2	1641.51	-97000	0.0101712	0	8.21374	16.6962
chr1	1456000	1461000	SCNN1D	1780.81	239000	0.00622604	0	8.04444	11.0874
chr1	1456000	1462000	ATAD3C	1413.56	73000	0.0255254	0	17.0294	36.0817
chr1	1462000	1467000	MIB2	1641.51	-86000	0.0118356	0	8.9935	19.4283
chr1	1465000	1470000	TAS1R3	2114.44	198000	0.00777979	0	10.1261	16.4499
chr1	1471000	1476000	MRPL20	1625.75	127000	0.0096168	0	9.5025	15.6345
chr1	1474000	1482000	MIB2	1641.51	-71000	0.0271908	0	18.1513	44.6341
chr1	1479000	1489000	MXRA8	1999.82	184000	0.0146447	0	18.5528	29.2867
chr1	1482000	1487000	TNFRSF4	1433.12	332000	0.00715225	0	9.24117	10.25
chr1	1487000	1490000	CDK11B	1924.99	-100000	0.00691608	0	5.76125	13.3134
chr1	1495000	1500000	ATAD3C	1413.56	109000	0.00977157	0	8.4545	13.8127
chr1	1498000	1503000	CCNL2	1693.58	163000	0.00808117	0	9.26826	13.6861
chr1	1503000	1508000	DVL1	2041.51	217000	0.00765702	0	9.89336	15.6319
chr1	1510000	1513000	MIB2	1641.51	-37000	0.0120792	0	4.80808	19.8282
chr1	1533000	1537000	ATAD3B	1768.63	124000	0.00771173	0	7.4914	13.6392
chr1	1533000	1539000	ATAD3C	1413.56	149000	0.0107761	0	11.7346	15.2328
chr1	1533000	1538000	CPTP	1974.68	275000	0.00771974	0	9.9744	15.244
chr1	1533000	1538000	INTS11	1974.68	275000	0.00771974	0	9.9744	15.244
chr1	1533000	1539000	ANKRD65	1635.08	176000	0.0128408	0	15.7429	20.9958
chr1	1541000	1546000	TMEM88B	1682.03	178000	0.00844053	0	10.521	14.1972
chr1	1546000	1552000	ATAD3B	1768.63	139000	0.0112203	0	11.6142	19.8446
chr1	1547000	1550000	CDK11A	1853.3	-105000	0.0064218	0	5.61103	11.9015
chr1	1548000	1562000	TMEM240	1804.58	74000	0.041133	0	28.6567	74.2279
chr1	1549000	1555000	DVL1	2041.51	265000	0.0132293	0	17.0931	27.0078
chr1	1549000	1552000	SSU72	1478.76	39000	0.012306	0	5.05745	18.1977
chr1	1551000	1556000	CDK11A	1853.3	-98000	0.0113702	0	9.53905	21.0723
chr1	1552000	1558000	CCNL2	1693.58	216000	0.00807533	0	10.4338	13.6762
chr1	1557000	1560000	SSU72	1478.76	46000	0.010402	0	4.97714	15.3821
chr1	1560000	1565000	TAS1R3	2114.44	293000	0.0100132	0	12.9377	21.1723
chr1	1564000	1569000	KLHL17	1433.67	668000	0.00856544	0	11.0671	12.28
chr1	1564000	1569000	NOC2L	1443.58	667000	0.00955992	0	12.352	13.8005
chr1	1577000	1582000	CDK11A	1853.3	-74000	0.0127628	0	8.676	23.6533
chr1	1584000	1597000	CDK11A	1853.3	-63000	0.26664	0	163.258	494.163
chr1	1594000	1599000	MRPL20	1625.75	252000	0.00707735	0	9.14439	11.506
chr1	1628000	1646000	MMP23B	2173.02	63000	0.299974	0	184.109	651.849
chr1	1647000	1649000	MMP23B	2173.02	77000	0.00484501	2e-12	3.40434	10.5283
chr1	1647000	1652000	HES5	1639.63	-811000	0.00746113	0	9.62434	12.2335
chr1	1647000	1652000	HES4	1611.17	710000	0.00803386	0	10.3803	12.9439
chr1	1648000	1664000	CDK11B	1924.99	63000	0.255579	0	157.203	491.985
chr1	1652000	1657000	ATAD3A	1908.73	205000	0.00734622	0	9.49178	14.0219
chr1	1654000	1660000	MIB2	1641.51	104000	0.0140298	0	11.8397	23.0301
chr1	1654000	1658000	TMEM240	1804.58	177000	0.00654097	0	8.04287	11.8037
chr1	1666000	1671000	TMEM88B	1682.03	307000	0.00788623	0	10.1895	13.2649
chr1	1671000	1685000	SLC35E2B	1847.04	50000	0.353349	0	182.669	652.649
chr1	1674000	1679000	TMEM52	1368.43	-173000	0.0084951	0	10.0299	11.625
chr1	1676000	1686000	MMP23B	2173.02	111000	0.0259572	0	22.8213	56.4055
chr1	1678000	1685000	GNB1	1358.03	-139000	0.0156139	0	15.5241	21.2042
chr1	1689000	1716000	GNB1	1358.03	-109000	0.0700065	0	64.9878	95.0712
chr1	1696000	1707000	CALML6	1369.53	-141000	0.0195803	0	20.1773	26.8157
chr1	1697000	1704000	TMEM52	1368.43	-147000	0.0138209	0	15.0299	18.9129
chr1	1707000	1718000	TMEM52	1368.43	-135000	0.0274709	0	27.2774	37.5922
chr1	1712000	1717000	TMEM240	1804.58	238000	0.00732001	0	9.45792	13.2096
chr1	1712000	1725000	CALML6	1369.53	-124000	0.0267495	0	26.1285	36.6342
chr1	1717000	1737000	GNB1	1358.03	-87000	0.0606587	0	48.6225	82.3766
chr1	1724000	1729000	TMEM52	1368.43	-123000	0.0107521	0	10.3625	14.7136
chr1	1739000	1743000	GNB1	1358.03	-78000	0.00883735	0	6.41559	12.0014
chr1	1762000	1767000	GNB1	1358.03	-54000	0.0141339	0	7.91903	19.1943
chr1	1785000	1788000	NADK	1547.46	73000	0.00744284	0	5.08695	11.5175
chr1	1807000	1813000	NADK	1547.46	98000	0.0150021	0	12.4186	23.2151
chr1	1817000	1844000	NADK	1547.46	107000	0.0739525	0	68.1082	114.439
chr1	1826000	1832000	SLC35E2B	1847.04	204000	0.00926027	0	11.9649	17.1041
chr1	1827000	1831000	CDK11B	1924.99	236000	0.00529967	0	6.84751	10.2018
chr1	1835000	1844000	SLC35E2B	1847.04	213000	0.0163251	0	21.0931	30.1531
chr1	1837000	1843000	CDK11A	1853.3	181000	0.00947946	0	11.8542	17.5682
chr1	1849000	1856000	NADK	1547.46	140000	0.0174337	0	18.1834	26.9779
chr1	1853000	1858000	TNFRSF4	1433.12	701000	0.00867957	0	11.2146	12.4388
chr1	1854000	1859000	CDK11A	1853.3	198000	0.00654596	0	8.51829	12.1316
chr1	1859000	1864000	PRKCZ	1578.29	-117000	0.0106125	0	10.016	16.7497
chr1	1868000	1880000	PRKCZ	1578.29	-104000	0.0357876	0	31.1015	56.4833
chr1	1884000	1895000	PRKCZ	1578.29	-88000	0.0302703	0	23.8584	47.7754
chr1	1886000	1896000	GABRD	1192.33	-58000	0.0337258	0	19.2871	40.2123
chr1	1973000	1978000	CFAP74	1168.59	36000	0.0195623	0	8.03366	22.8603
chr1	1999000	2003000	GABRD	1192.33	47000	0.0139865	0	6.85886	16.6766
chr1	2080000	2085000	MORN1	1473.34	-238000	0.00997647	0	12.869	14.6987
chr1	2080000	2085000	RER1	1473.34	-238000	0.00997647	0	12.869	14.6987
chr1	2097000	2102000	PRKCZ	1578.29	114000	0.00877297	0	8.14549	13.8463
chr1	2107000	2115000	RER1	1473.34	-210000	0.0120868	0	15.5912	17.808
chr1	2107000	2115000	MORN1	1473.34	-210000	0.0120868	0	15.5912	17.808
chr1	2121000	2140000	RER1	1473.34	-192000	0.0690701	0	87.5015	101.764
chr1	2121000	2140000	MORN1	1473.34	-192000	0.0690701	0	87.5015	101.764
chr1	2122000	2139000	PEX10	1484.85	-206000	0.0363891	0	46.9394	54.0321
chr1	2134000	2139000	PRXL2B	1305.61	-380000	0.00825627	0	10.65	10.7794
chr1	2143000	2177000	MORN1	1473.34	-147000	0.0623931	0	70.9278	91.9262
chr1	2143000	2177000	RER1	1473.34	-147000	0.0623931	0	70.9278	91.9262
chr1	2181000	2186000	RER1	1473.34	-137000	0.00984602	0	9.79887	14.5065
chr1	2181000	2186000	MORN1	1473.34	-137000	0.00984602	0	9.79887	14.5065
chr1	2201000	2203000	SKI	1613.51	39000	0.00754044	5e-12	3.20513	12.1666
chr1	2224000	2228000	SKI	1613.51	64000	0.011062	0	6.78447	17.8487
chr1	2225000	2232000	FAAP20	1751.02	101000	0.0144689	0	12.1133	25.3353
chr1	2230000	2235000	RER1	1473.34	-88000	0.0114766	0	9.02618	16.9089
chr1	2230000	2235000	MORN1	1473.34	-88000	0.0114766	0	9.02618	16.9089
chr1	2232000	2241000	SKI	1613.51	74000	0.0388174	0	26.4674	62.6323
chr1	2233000	2238000	PEX10	1484.85	-107000	0.00993738	0	8.71143	14.7555
chr1	2233000	2264000	FAAP20	1751.02	129000	0.0792561	0	74.7515	138.779
chr1	2239000	2244000	NADK	1547.46	529000	0.00661586	0	8.54811	10.2378
chr1	2242000	2254000	SKI	1613.51	84000	0.0470868	0	35.5458	75.975
chr1	2252000	2256000	RER1	1473.34	-66000	0.0110218	0	7.05383	16.2388
chr1	2252000	2256000	MORN1	1473.34	-66000	0.0110218	0	7.05383	16.2388
chr1	2298000	2346000	FAAP20	1751.02	186000	0.157453	0	199.713	275.704
chr1	2310000	2323000	SKI	1613.51	158000	0.0266761	0	29.6848	43.0422
chr1	2311000	2316000	TNFRSF14	1771.06	-170000	0.00810377	0	9.55787	14.3523
chr1	2317000	2322000	PANK4	1486.51	-136000	0.00964166	0	9.63653	14.3325
chr1	2332000	2348000	PANK4	1486.51	-117000	0.0472563	0	43.8165	70.2471
chr1	2332000	2343000	SKI	1613.51	171000	0.016212	0	19.7727	26.1582
chr1	2336000	2352000	PRXL2B	1305.61	-170000	0.0348095	0	41.1674	45.4475
chr1	2336000	2359000	TNFRSF14	1771.06	-136000	0.0633667	0	64.2878	112.226
chr1	2338000	2352000	HES5	1639.63	-112000	0.0359494	0	32.9475	58.9435
chr1	2353000	2360000	PRXL2B	1305.61	-158000	0.0120948	0	13.6865	15.791
chr1	2361000	2364000	TNFRSF14	1771.06	-123000	0.00596727	0	5.76679	10.5684
chr1	2384000	2389000	PANK4	1486.51	-68000	0.0160242	0	10.5708	23.8202
chr1	2384000	2389000	HES5	1639.63	-72000	0.013143	0	8.90483	21.5497
chr1	2390000	2394000	HES5	1639.63	-68000	0.010792	0	7.00776	17.6948
chr1	2395000	2398000	TNFRSF14	1771.06	-90000	0.00735794	0	5.80806	13.0314
chr1	2400000	2405000	MMEL1	1449.89	-160000	0.00848358	0	9.59485	12.3003
chr1	2403000	2408000	HES5	1639.63	-52000	0.0162149	0	8.82236	26.5864
chr1	2425000	2428000	TNFRSF14	1771.06	-59000	0.00889186	0	5.19857	15.748
chr1	2443000	2448000	PRXL2B	1305.61	-70000	0.0135213	0	9.00884	17.6535
chr1	2449000	2497000	PEX10	1484.85	128000	0.150289	0	146.907	223.156
chr1	2461000	2466000	PLCH2	1710.56	53000	0.018126	0	9.74758	31.0056
chr1	2463000	2468000	SKI	1613.51	301000	0.00690724	0	8.9246	11.1449
chr1	2473000	2478000	SKI	1613.51	315000	0.00884171	0	11.424	14.2662
chr1	2503000	2508000	PEX10	1484.85	157000	0.00857214	0	9.69735	12.7283
chr1	2508000	2514000	MORN1	1473.34	188000	0.00891303	0	11.2716	13.1319
chr1	2508000	2514000	RER1	1473.34	188000	0.00891303	0	11.2716	13.1319
chr1	2511000	2523000	PEX10	1484.85	172000	0.0208638	0	24.9784	30.9796
chr1	2573000	2577000	PANK4	1486.51	116000	0.00710868	0	6.59448	10.5672
chr1	2574000	2578000	PRXL2B	1305.61	55000	0.0131331	0	7.28736	17.1467
chr1	2700000	2705000	PEX10	1484.85	356000	0.00685932	0	8.86268	10.185
chr1	2746000	2752000	ACTRT2	1770.17	-187000	0.00900795	0	11.2592	15.9456
chr1	2921000	2927000	ARHGEF16	1726.32	-446000	0.00916466	0	11.8218	15.8212
chr1	2941000	2946000	ARHGEF16	1726.32	-427000	0.00671463	0	8.66141	11.5916
chr1	3045000	3050000	PRDM16	2020.22	58000	0.0197504	0	11.5762	39.9001
chr1	3083000	3091000	PRDM16	2020.22	99000	0.0195224	0	16.2191	39.4395
chr1	3100000	3110000	PRDM16	2020.22	115000	0.0219787	0	20.5121	44.4018
chr1	3112000	3116000	PRDM16	2020.22	127000	0.00674826	0	6.55855	13.633
chr1	3133000	3143000	PRDM16	2020.22	145000	0.0179843	0	19.6778	36.3323
chr1	3183000	3188000	ACTRT2	1770.17	243000	0.00745689	0	9.63478	13.1999
chr1	3188000	3212000	PRDM16	2020.22	211000	0.0603396	0	77.9626	121.899
chr1	3214000	3248000	PRDM16	2020.22	246000	0.0771195	0	99.6433	155.798
chr1	3250000	3256000	PRDM16	2020.22	264000	0.00784891	0	10.1413	15.8565
chr1	3257000	3277000	PRDM16	2020.22	277000	0.0562388	0	72.6641	113.615
chr1	3279000	3292000	PRDM16	2020.22	295000	0.0230537	0	29.7868	46.5735
chr1	3291000	3297000	ACTRT2	1770.17	352000	0.00951735	0	12.297	16.8473
chr1	3299000	3304000	PRDM16	2020.22	314000	0.00668931	0	8.64302	13.5139
chr1	3305000	3333000	PRDM16	2020.22	337000	0.0723436	0	93.4725	146.15
chr1	3316000	3331000	ACTRT2	1770.17	385000	0.0304212	0	39.3061	53.8505
chr1	3333000	3343000	ACTRT2	1770.17	399000	0.0145362	0	18.7817	25.7316
chr1	3334000	3343000	PRDM16	2020.22	350000	0.0206281	0	26.6528	41.6732
chr1	3344000	3349000	ACTRT2	1770.17	406000	0.00709618	0	9.16872	12.5614
chr1	3351000	3358000	ACTRT2	1770.17	414000	0.0129847	0	16.7771	22.9851
chr1	3362000	3367000	ACTRT2	1770.17	422000	0.007779	0	10.051	13.7701
chr1	3362000	3367000	MEGF6	1666.47	-161000	0.0075866	0	8.65843	12.6429
chr1	3364000	3370000	TP73	1357.32	-199000	0.00880977	0	11.4141	11.9577
chr1	3368000	3377000	TPRG1L	1524.21	-167000	0.0170937	0	19.8359	26.0544
chr1	3385000	3391000	TPRG1L	1524.21	-152000	0.0136818	0	15.3037	20.8539
chr1	3393000	3410000	MEGF6	1666.47	-120000	0.0445052	0	42.9659	74.1667
chr1	3401000	3413000	TPRG1L	1524.21	-131000	0.0377491	0	37.4201	57.5375
chr1	3401000	3412000	WRAP73	1362.86	-155000	0.0279659	0	31.6247	38.1134
chr1	3405000	3411000	TP73	1357.32	-157000	0.0178711	0	20.1756	24.2568
chr1	3405000	3410000	MMEL1	1449.89	839000	0.00727083	0	9.39438	10.5419
chr1	3412000	3414000	ARHGEF16	1726.32	39000	0.00792483	0	3.36907	13.6808
chr1	3413000	3428000	MEGF6	1666.47	-109000	0.0382336	0	33.2184	63.7153
chr1	3414000	3423000	TPRG1L	1524.21	-121000	0.025178	0	24.1891	38.3766
chr1	3435000	3442000	MEGF6	1666.47	-88000	0.0147509	0	11.5001	24.5819
chr1	3442000	3447000	TPRG1L	1524.21	-93000	0.0104521	0	8.41254	15.9311
chr1	3447000	3454000	MEGF6	1666.47	-76000	0.0181065	0	12.5163	30.1739
chr1	3453000	3458000	TPRG1L	1524.21	-85000	0.0108394	0	8.22478	16.5215
chr1	3474000	3479000	MEGF6	1666.47	-47000	0.0167686	0	8.56843	27.9444
chr1	3484000	3491000	MEGF6	1666.47	-36000	0.0330167	0	13.3822	55.0214
chr1	3491000	3496000	ACTRT2	1770.17	551000	0.00717952	0	9.2764	12.7089
chr1	3494000	3499000	CCDC27	1107.99	-172000	0.0138431	0	16.1353	15.3379
chr1	3538000	3544000	ARHGEF16	1726.32	167000	0.0114798	0	13.4767	19.8178
chr1	3547000	3552000	SMIM1	1186.14	-136000	0.00994309	0	9.92108	11.7939
chr1	3573000	3578000	CCDC27	1107.99	-89000	0.0142426	0	11.2535	15.7805
chr1	3610000	3615000	LRRC47	1106.68	-97000	0.0116505	0	9.6034	12.8934
chr1	3636000	3642000	WRAP73	1362.86	69000	0.0166637	0	10.9244	22.7102
chr1	3638000	3645000	TPRG1L	1524.21	97000	0.0151864	0	12.5083	23.1472
chr1	3663000	3669000	LRRC47	1106.68	-46000	0.0211921	0	10.0018	23.4529
chr1	3713000	3716000	CCDC27	1107.99	43000	0.0117428	0	5.37957	13.0108
chr1	3732000	3735000	CCDC27	1107.99	62000	0.0103299	0	6.2319	11.4454
chr1	3739000	3744000	TPRG1L	1524.21	197000	0.00729684	0	9.49775	11.1219
chr1	3739000	3743000	CCDC27	1107.99	69000	0.0102264	0	6.70594	11.3307
chr1	3770000	3777000	C1orf174	661.65	-42000	0.0350648	0	15.2608	23.2007
chr1	3809000	3816000	CEP104	941.986	35000	0.0310286	0	12.1876	29.2285
chr1	3809000	3816000	DFFB	941.986	35000	0.0310286	0	12.1876	29.2285
chr1	3843000	3848000	TPRG1L	1524.21	299000	0.00727891	0	9.40482	11.0946
chr1	4480000	4485000	AJAP1	1445.13	-228000	0.0076747	0	9.89984	11.0909
chr1	5793000	5798000	NPHP4	1222.96	-254000	0.00841722	0	10.8576	10.2939
chr1	5940000	5945000	NPHP4	1222.96	-106000	0.00979221	0	8.60481	11.9755
chr1	5997000	6002000	CHD5	1443.33	-240000	0.00988155	0	12.7465	14.2623
chr1	6050000	6057000	RNF207	1326.14	-210000	0.0112819	0	14.5529	14.9614
chr1	6057000	6071000	RPL22	1363.83	-188000	0.0184642	0	23.6519	25.182
chr1	6060000	6067000	ICMT	1480.22	-231000	0.0102697	0	13.2472	15.2014
chr1	6061000	6076000	RNF207	1326.14	-199000	0.0237493	0	30.5481	31.4949
chr1	6080000	6085000	RPL22	1363.83	-176000	0.00842619	0	10.1957	11.4919
chr1	6083000	6089000	ICMT	1480.22	-209000	0.00908587	0	11.7201	13.4491
chr1	6083000	6091000	RNF207	1326.14	-176000	0.0210992	0	25.708	27.9805
chr1	6084000	6090000	NPHP4	1222.96	33000	0.0304217	0	11.0178	37.2045
chr1	6086000	6094000	RPL22	1363.83	-169000	0.0147801	0	17.1591	20.1575
chr1	6092000	6117000	ICMT	1480.22	-180000	0.0503963	0	63.4486	74.5979
chr1	6099000	6104000	RNF207	1326.14	-161000	0.0106395	0	12.2179	14.1094
chr1	6100000	6105000	HES3	1994.01	-199000	0.00792612	0	10.2763	15.8048
chr1	6101000	6106000	CHD5	1443.33	-135000	0.00848964	0	8.48891	12.2533
chr1	6105000	6117000	RPL22	1363.83	-149000	0.0255677	0	27.4492	34.87
chr1	6109000	6115000	CHD5	1443.33	-127000	0.0113342	0	11.1121	16.359
chr1	6109000	6121000	HES3	1994.01	-189000	0.0242505	0	30.3562	48.3558
chr1	6118000	6123000	CHD5	1443.33	-117000	0.00966154	0	9.0535	13.9448
chr1	6126000	6131000	CHD5	1443.33	-108000	0.00997256	0	8.82665	14.3937
chr1	6130000	6134000	HES3	1994.01	-170000	0.00540742	0	6.28355	10.7825
chr1	6138000	6143000	CHD5	1443.33	-96000	0.0116064	0	9.47934	16.7519
chr1	6139000	6144000	HES2	1453.58	-336000	0.0108408	0	13.9839	15.7579
chr1	6158000	6162000	NPHP4	1222.96	104000	0.00999436	0	8.40489	12.2227
chr1	6167000	6172000	HES3	1994.01	-130000	0.0109669	0	10.7922	21.868
chr1	6208000	6211000	HES3	1994.01	-93000	0.00722769	0	5.7127	14.4121
chr1	6233000	6238000	ESPN	1489.1	-246000	0.0091079	0	11.7486	13.5625
chr1	6234000	6240000	KCNAB2	1650.25	130000	0.0101767	0	10.0925	16.7941
chr1	6237000	6242000	NPHP4	1222.96	187000	0.00837505	0	10.5374	10.2423
chr1	6238000	6243000	HES3	1994.01	-62000	0.0202533	0	12.1175	40.3853
chr1	6249000	6263000	KCNAB2	1650.25	151000	0.0223658	0	24.3245	36.9092
chr1	6258000	6273000	ICMT	1480.22	-25000	0.101876	0	31.4032	150.799
chr1	6264000	6270000	NPHP4	1222.96	212000	0.0111082	0	14.3526	13.5849
chr1	6290000	6299000	RNF207	1326.14	26000	0.0690471	0	20.1847	91.5661
chr1	6293000	6299000	RPL22	1363.83	33000	0.0350154	0	12.9572	47.7551
chr1	6293000	6305000	KCNAB2	1650.25	192000	0.0175512	0	22.438	28.964
chr1	6295000	6300000	ACOT7	1380.16	-153000	0.0081677	0	9.20581	11.2728
chr1	6299000	6309000	CHD5	1443.33	62000	0.0440521	0	26.5909	63.5816
chr1	6300000	6307000	RNF207	1326.14	36000	0.0327839	0	12.5914	43.4761
chr1	6300000	6309000	RPL22	1363.83	44000	0.0380972	0	17.073	51.9581
chr1	6303000	6308000	PLEKHG5	1516.97	-243000	0.00741463	0	9.56437	11.2477
chr1	6303000	6322000	ACOT7	1380.16	-145000	0.0463448	0	47.5824	63.9635
chr1	6309000	6315000	HES2	1453.58	-165000	0.0107039	0	12.4069	15.559
chr1	6323000	6328000	CHD5	1443.33	81000	0.0141512	0	10.5122	20.4249
chr1	6331000	6336000	HES2	1453.58	-144000	0.00948734	0	9.98828	13.7906
chr1	6334000	6340000	TNFRSF25	1462.6	-185000	0.0097699	0	12.2128	14.2894
chr1	6336000	6341000	NPHP4	1222.96	285000	0.00916225	0	11.8382	11.205
chr1	6387000	6393000	KCNAB2	1650.25	281000	0.00867104	0	11.2035	14.3094
chr1	6389000	6398000	GPR153	1736.8	70000	0.0274948	0	18.1249	47.753
chr1	6397000	6402000	KCNAB2	1650.25	293000	0.00773619	0	9.99565	12.7667
chr1	6397000	6417000	HES3	1994.01	99000	0.0635194	0	52.4976	126.658
chr1	6403000	6406000	GPR153	1736.8	80000	0.00679636	0	4.93365	11.8039
chr1	6403000	6406000	HES2	1453.58	-72000	0.00756495	1e-12	5.10172	10.9962
chr1	6406000	6415000	ACOT7	1380.16	-40000	0.0396418	0	17.2395	54.7123
chr1	6406000	6413000	ESPN	1489.1	-74000	0.018024	0	12.2239	26.8395
chr1	6408000	6415000	RNF207	1326.14	143000	0.0143761	0	15.3244	19.0647
chr1	6409000	6415000	GPR153	1736.8	90000	0.013093	0	10.1145	22.7398
chr1	6411000	6415000	TNFRSF25	1462.6	-110000	0.00703888	0	6.2979	10.295
chr1	6412000	6421000	HES2	1453.58	-61000	0.0295594	0	17.6953	42.9668
chr1	6417000	6429000	ACOT7	1380.16	-30000	0.0762735	0	24.1194	105.27
chr1	6451000	6456000	HES3	1994.01	148000	0.0102297	0	11.0899	20.3981
chr1	6452000	6460000	ICMT	1480.22	157000	0.0125645	0	14.1032	18.5982
chr1	6453000	6460000	GPR153	1736.8	134000	0.0141518	0	14.3291	24.5789
chr1	6461000	6466000	HES3	1994.01	157000	0.00863503	0	9.66752	17.2183
chr1	6543000	6546000	NOL9	1470.15	-68000	0.00784073	0	5.11419	11.527
chr1	6543000	6546000	TAS1R1	1470.15	-68000	0.00784073	0	5.11419	11.527
chr1	6547000	6552000	PHF13	1065.46	-122000	0.0114163	0	10.9992	12.1635
chr1	6550000	6558000	ZBTB48	1284.88	-82000	0.0227894	0	17.1564	29.2816
chr1	6552000	6558000	THAP3	1598.48	-129000	0.0117676	0	11.5911	18.8103
chr1	6581000	6586000	PHF13	1065.46	-89000	0.0130536	0	10.2669	13.9081
chr1	6612000	6617000	KLHL21	1269.5	-47000	0.0183926	0	8.94828	23.3493
chr1	6621000	6626000	HES2	1453.58	139000	0.0100793	0	10.554	14.651
chr1	6621000	6625000	THAP3	1598.48	-59000	0.0112448	0	6.6052	17.9746
chr1	6628000	6633000	HES2	1453.58	146000	0.00844693	0	9.16627	12.2782
chr1	6635000	6642000	PLEKHG5	1516.97	85000	0.0162401	0	12.1803	24.6357
chr1	6639000	6641000	THAP3	1598.48	-42000	0.00674705	9.1e-11	3.05164	10.785
chr1	6668000	6673000	PLEKHG5	1516.97	114000	0.0086074	0	8.02575	13.0571
chr1	6679000	6688000	NOL9	1470.15	69000	0.0246811	0	15.6213	36.285
chr1	6679000	6688000	TAS1R1	1470.15	69000	0.0246811	0	15.6213	36.285
chr1	6683000	6686000	ZBTB48	1284.88	42000	0.0113932	0	5.10749	14.6389
chr1	6690000	6712000	NOL9	1470.15	78000	0.0675471	0	49.5589	99.3045
chr1	6690000	6712000	TAS1R1	1470.15	78000	0.0675471	0	49.5589	99.3045
chr1	6692000	6697000	TNFRSF25	1462.6	168000	0.00867357	0	10.0909	12.6859
chr1	6694000	6707000	PLEKHG5	1516.97	141000	0.0223122	0	24.0887	33.8468
chr1	6718000	6722000	TAS1R1	1470.15	104000	0.00888612	0	7.50146	13.0639
chr1	6718000	6722000	NOL9	1470.15	104000	0.00888612	0	7.50146	13.0639
chr1	6727000	6733000	ZBTB48	1284.88	86000	0.0139169	0	10.7019	17.8815
chr1	6760000	6763000	CAMTA1	1547.94	-83000	0.00656295	2e-12	4.87211	10.1591
chr1	6791000	6794000	CAMTA1	1547.94	-50000	0.00891649	0	4.68044	13.8022
chr1	6839000	6850000	DNAJC11	1324.33	77000	0.0292023	0	20.9577	38.6735
chr1	6923000	6928000	DNAJC11	1324.33	161000	0.00827811	0	9.45264	10.963
chr1	6928000	6933000	CAMTA1	1547.94	82000	0.0133534	0	9.81096	20.6702
chr1	6943000	6953000	CAMTA1	1547.94	100000	0.0239627	0	19.9885	37.0927
chr1	7128000	7137000	CAMTA1	1547.94	285000	0.0123123	0	15.9083	19.0587
chr1	7704000	7709000	VAMP3	1241	-120000	0.0114853	0	11.0715	14.2533
chr1	7718000	7737000	VAMP3	1241	-98000	0.0494997	0	41.5473	61.4293
chr1	7739000	7744000	PER3	1023.1	-100000	0.0101047	0	8.48549	10.3381
chr1	7740000	7744000	VAMP3	1241	-87000	0.00877355	0	6.84102	10.888
chr1	7755000	7759000	VAMP3	1241	-72000	0.0107025	0	7.20399	13.2818
chr1	8020000	8026000	SLC45A1	1800.24	-353000	0.00916777	0	11.8258	16.5042
chr1	8030000	8055000	SLC45A1	1800.24	-338000	0.0507794	0	65.502	91.415
chr1	8056000	8101000	SLC45A1	1800.24	-286000	0.111536	0	143.873	200.79
chr1	8084000	8089000	PARK7	1146.61	63000	0.0145388	0	8.78138	16.6704
chr1	8232000	8237000	ERRFI1	1539.54	146000	0.00910395	0	9.87003	14.0159
chr1	8261000	8271000	ERRFI1	1539.54	181000	0.014979	0	18.4899	23.0608
chr1	8351000	8357000	PARK7	1146.61	329000	0.0106121	0	13.7115	12.168
chr1	8357000	8388000	ERRFI1	1539.54	288000	0.0707893	0	91.4643	108.983
chr1	8366000	8383000	PARK7	1146.61	352000	0.0385351	0	49.7898	44.1849
chr1	8403000	8417000	ERRFI1	1539.54	319000	0.0278672	0	36.0062	42.9026
chr1	8404000	8424000	PARK7	1146.61	384000	0.0450198	0	58.1685	51.6203
chr1	8436000	8441000	ERRFI1	1539.54	350000	0.00661429	0	8.54609	10.183
chr1	8468000	8475000	ERRFI1	1539.54	384000	0.0113054	0	14.6073	17.4051
chr1	8479000	8487000	ERRFI1	1539.54	395000	0.0138646	0	17.914	21.3451
chr1	8523000	8528000	PARK7	1146.61	499000	0.0130559	0	16.869	14.97
chr1	8780000	8785000	SLC45A1	1800.24	400000	0.00766273	0	9.90074	13.7947
chr1	9168000	9173000	H6PD	1664.58	-122000	0.0093178	0	8.98363	15.5102
chr1	9172000	9177000	SPSB1	1946.93	-178000	0.00762938	0	9.28679	14.8539
chr1	9178000	9182000	H6PD	1664.58	-112000	0.00765291	0	6.96306	12.7389
chr1	9186000	9192000	H6PD	1664.58	-104000	0.0169872	0	14.6551	28.2765
chr1	9291000	9317000	GPR157	1478.62	105000	0.0747208	0	66.7941	110.484
chr1	9342000	9351000	SLC25A33	1519.74	-251000	0.0161006	0	20.7687	24.4688
chr1	9350000	9355000	TMEM201	1461.76	-296000	0.0100312	0	12.9395	14.6632
chr1	9352000	9357000	SLC25A33	1519.74	-245000	0.00769206	0	9.92223	11.6899
chr1	9440000	9450000	SPSB1	1946.93	91000	0.0249412	0	19.3921	48.5589
chr1	9451000	9461000	SPSB1	1946.93	103000	0.0267465	0	22.4627	52.0737
chr1	9471000	9480000	SPSB1	1946.93	119000	0.0201325	0	19.0541	39.1966
chr1	9490000	9522000	SPSB1	1946.93	156000	0.0984909	0	108.558	191.755
chr1	9499000	9521000	H6PD	1664.58	213000	0.0380544	0	49.1687	63.3445
chr1	9524000	9531000	H6PD	1664.58	230000	0.0101799	0	13.1531	16.9452
chr1	9526000	9532000	SPSB1	1946.93	174000	0.0105014	0	12.7563	20.4455
chr1	9536000	9550000	SPSB1	1946.93	190000	0.0293464	0	37.2479	57.1355
chr1	9552000	9556000	SPSB1	1946.93	197000	0.00535747	0	6.97777	10.4306
chr1	9597000	9602000	SPSB1	1946.93	246000	0.00655404	0	8.46823	12.7603
chr1	9632000	9637000	SPSB1	1946.93	279000	0.00909945	0	11.7571	17.716
chr1	9649000	9653000	SPSB1	1946.93	296000	0.00609868	0	7.87989	11.8737
chr1	9685000	9690000	CLSTN1	1616.4	-193000	0.00799267	0	10.2523	12.9193
chr1	9774000	9779000	RBP7	1522.54	-278000	0.00823528	0	10.6229	12.5385
chr1	9816000	9819000	CLSTN1	1616.4	-64000	0.00760825	0	4.71909	12.2979
chr1	9915000	9920000	PIK3CD	1403.27	202000	0.00713297	0	9.21626	10.0095
chr1	9922000	9928000	PIK3CD	1403.27	209000	0.00796523	0	10.2916	11.1774
chr1	9932000	9942000	CTNNBIP1	1608.27	-30000	0.0556293	0	18.6826	89.4666
chr1	9936000	9944000	UBE4B	1641.12	-150000	0.0150928	0	16.7377	24.7691
chr1	9999000	10008000	CENPS	1473.95	-484000	0.0178968	0	23.0856	26.3789
chr1	10006000	10011000	KIF1B	1801.71	-260000	0.00704783	0	9.09122	12.6982
chr1	10090000	10096000	KIF1B	1801.71	-174000	0.00930439	0	11.2811	16.7639
chr1	10143000	10148000	NMNAT1	1801.15	140000	0.00937729	0	9.6753	16.8899
chr1	10144000	10148000	LZIC	1743.97	141000	0.00776287	0	8.10151	13.5382
chr1	10163000	10176000	UBE4B	1641.12	70000	0.040888	0	27.8754	67.102
chr1	10165000	10180000	NMNAT1	1801.15	168000	0.0255913	0	29.9003	46.0937
chr1	10165000	10170000	LZIC	1743.97	161000	0.00866248	0	9.90377	15.1071
chr1	10174000	10180000	LZIC	1743.97	173000	0.00988762	0	11.884	17.2437
chr1	10186000	10195000	LZIC	1743.97	185000	0.0133601	0	16.8614	23.2996
chr1	10186000	10191000	NMNAT1	1801.15	184000	0.00733807	0	9.18656	13.2169
chr1	10205000	10216000	NMNAT1	1801.15	202000	0.0156407	0	20.2239	28.1713
chr1	10206000	10216000	UBE4B	1641.12	112000	0.0204026	0	18.9521	33.4831
chr1	10207000	10212000	RBP7	1522.54	148000	0.00739547	0	8.11565	11.2599
chr1	10208000	10213000	PGD	1392.51	-245000	0.00725623	0	9.36004	10.1044
chr1	10208000	10215000	LZIC	1743.97	207000	0.00975902	0	12.6093	17.0194
chr1	10216000	10221000	CENPS	1473.95	-270000	0.00687296	0	8.86565	10.1304
chr1	10218000	10224000	UBE4B	1641.12	126000	0.0115415	0	11.2258	18.9409
chr1	10253000	10260000	PGD	1392.51	-200000	0.00957443	0	12.393	13.3325
chr1	10266000	10272000	PGD	1392.51	-189000	0.00875897	0	11.0185	12.1969
chr1	10268000	10273000	UBE4B	1641.12	175000	0.00900006	0	10.9868	14.7702
chr1	10281000	10289000	PGD	1392.51	-172000	0.0118928	0	14.015	16.5608
chr1	10329000	10351000	KIF1B	1801.71	75000	0.0769484	0	49.1842	138.639
chr1	10343000	10348000	UBE4B	1641.12	249000	0.00724951	0	9.36683	11.8973
chr1	10346000	10351000	CENPS	1473.95	-138000	0.00845458	0	8.33808	12.4616
chr1	10355000	10371000	KIF1B	1801.71	94000	0.0413318	0	32.1703	74.4682
chr1	10364000	10369000	UBE4B	1641.12	271000	0.00798769	0	10.3206	13.1088
chr1	10375000	10379000	KIF1B	1801.71	103000	0.00807962	0	6.86865	14.5572
chr1	10388000	10394000	KIF1B	1801.71	119000	0.0140852	0	13.1898	25.3775
chr1	10394000	10401000	LZIC	1743.97	393000	0.009858	0	12.7372	17.192
chr1	10394000	10401000	NMNAT1	1801.15	393000	0.00951551	0	12.2946	17.1388
chr1	10397000	10405000	KIF1B	1801.71	127000	0.0226789	0	22.3321	40.8609
chr1	10397000	10402000	UBE4B	1641.12	304000	0.00699163	0	9.03363	11.4741
chr1	10437000	10440000	CENPS	1473.95	-48000	0.00956906	0	4.89297	14.1043
chr1	10486000	10492000	LZIC	1743.97	484000	0.0113506	0	14.6658	19.7951
chr1	10487000	10492000	NMNAT1	1801.15	483000	0.0100448	0	12.9785	18.0921
chr1	10550000	10563000	C1orf127	1310.05	-481000	0.0204763	0	26.413	26.8249
chr1	10551000	10556000	CENPS	1473.95	60000	0.015198	0	9.09205	22.401
chr1	10567000	10593000	CASZ1	2300.92	-265000	0.0443722	0	57.237	102.097
chr1	10569000	10575000	C1orf127	1310.05	-466000	0.0087451	0	11.2806	11.4565
chr1	10694000	10700000	CASZ1	2300.92	-159000	0.00926645	0	10.4508	21.3214
chr1	10706000	10714000	CASZ1	2300.92	-145000	0.0203348	0	21.3582	46.7888
chr1	10719000	10725000	CASZ1	2300.92	-133000	0.0101732	0	10.0543	23.4078
chr1	10727000	10740000	CASZ1	2300.92	-124000	0.028616	0	27.4315	65.8431
chr1	10743000	10762000	CASZ1	2300.92	-104000	0.0463067	0	39.2973	106.548
chr1	10770000	10777000	CASZ1	2300.92	-81000	0.0174806	0	12.8701	40.2214
chr1	10915000	10929000	CASZ1	2300.92	60000	0.0670606	0	40.7655	154.301
chr1	10917000	10929000	PEX14	1424.76	387000	0.0172046	0	22.2294	24.5125
chr1	10917000	10922000	DFFA	1373.21	385000	0.00760744	0	9.8293	10.4466
chr1	10923000	10932000	DFFA	1373.21	392000	0.0154435	0	19.954	21.2071
chr1	10948000	10954000	PEX14	1424.76	414000	0.00746969	0	9.65131	10.6425
chr1	11069000	11074000	ANGPTL7	1398.5	-175000	0.00761333	0	9.20793	10.6472
chr1	11098000	11103000	EXOSC10	1283.73	-57000	0.015188	0	8.62128	19.4974
chr1	11114000	11119000	ANGPTL7	1398.5	-130000	0.00903429	0	8.89557	12.6344
chr1	11119000	11127000	MTOR	1320.62	-197000	0.0147546	0	19.0923	19.4853
chr1	11134000	11138000	ANGPTL7	1398.5	-111000	0.00752646	0	6.73693	10.5257
chr1	11157000	11164000	MTOR	1320.62	-159000	0.0110376	0	12.5545	14.5764
chr1	11249000	11254000	MASP2	1408.64	142000	0.0083131	0	8.82988	11.7102
chr1	11276000	11297000	MASP2	1408.64	180000	0.0307279	0	37.6832	43.2846
chr1	11281000	11286000	DISP3	1545.37	-254000	0.00671888	0	8.6669	10.3831
chr1	11283000	11288000	SRM	1461.35	164000	0.00793381	0	9.09959	11.5941
chr1	11313000	11318000	SRM	1461.35	191000	0.00718886	0	9.21274	10.5055
chr1	11318000	11325000	EXOSC10	1283.73	158000	0.0115273	0	13.035	14.7979
chr1	11320000	11330000	SRM	1461.35	203000	0.0147267	0	19.0593	21.5209
chr1	11324000	11329000	FBXO44	1546.12	-388000	0.00665175	0	8.5803	10.2844
chr1	11324000	11336000	FBXO2	1580.4	-380000	0.0178035	0	22.9653	28.1366
chr1	11330000	11336000	AGTRAP	1429.54	-460000	0.0101076	0	13.0381	14.4492
chr1	11330000	11336000	FBXO44	1546.12	-381000	0.00965796	0	12.4581	14.9324
chr1	11358000	11365000	FBXO6	1479.43	-361000	0.00967864	0	12.4848	14.3189
chr1	11658000	11665000	UBIAD1	1216.61	327000	0.0103802	0	13.4119	12.6287
chr1	11697000	11706000	UBIAD1	1216.61	368000	0.0127317	0	16.4501	15.4895
chr1	11706000	11715000	MTOR	1320.62	384000	0.0139371	0	18.0076	18.4056
chr1	11707000	11712000	C1orf127	1310.05	665000	0.00953565	0	12.3207	12.4922
chr1	11707000	11719000	UBIAD1	1216.61	376000	0.0205063	0	26.4954	24.9482
chr1	11712000	11718000	AGTRAP	1429.54	-79000	0.014293	0	10.2605	20.4325
chr1	11719000	11724000	AGTRAP	1429.54	-73000	0.0128728	0	8.67942	18.4022
chr1	11760000	11763000	FBXO2	1580.4	46000	0.0108407	0	5.12247	17.1327
chr1	11760000	11763000	FBXO44	1546.12	45000	0.0112589	0	5.24559	17.4076
chr1	11764000	11767000	FBXO6	1479.43	40000	0.011529	0	4.8502	17.0564
chr1	11770000	11784000	FBXO2	1580.4	63000	0.057427	0	34.2029	90.7573
chr1	11770000	11784000	FBXO44	1546.12	62000	0.0600782	0	35.2657	92.8882
chr1	11775000	11793000	FBXO6	1479.43	53000	0.0679872	0	38.6475	100.582
chr1	11778000	11782000	MAD2L2	1414.03	36000	0.0171344	0	6.80583	24.2285
chr1	11790000	11800000	UBIAD1	1216.61	461000	0.0164595	0	21.2667	20.0247
chr1	11794000	11798000	FBXO44	1546.12	79000	0.0092377	0	6.5387	14.2826
chr1	11794000	11798000	CLCN6	1521.4	-69000	0.0104006	0	6.74861	15.8235
chr1	11794000	11798000	MTHFR	1521.4	-69000	0.0104006	0	6.74861	15.8235
chr1	11795000	11798000	FBXO2	1580.4	80000	0.00679857	1e-12	4.88138	10.7444
chr1	11802000	11807000	MTHFR	1521.4	-58000	0.0156207	0	9.11425	23.7653
chr1	11802000	11807000	CLCN6	1521.4	-58000	0.0156207	0	9.11425	23.7653
chr1	11805000	11812000	UBIAD1	1216.61	473000	0.00986448	0	12.7455	12.0012
chr1	11806000	11809000	FBXO44	1546.12	90000	0.00753633	0	5.85362	11.6521
chr1	11806000	11810000	FBXO2	1580.4	91000	0.00889408	0	6.96157	14.0562
chr1	11847000	11870000	MFN2	1475.76	-187000	0.0425168	0	52.015	62.7445
chr1	11883000	11888000	KIAA2013	1188.32	-97000	0.0101768	0	8.39105	12.0934
chr1	11892000	11900000	MIIP	1262.48	-182000	0.017887	0	22.0016	22.582
chr1	11895000	11899000	PLOD1	1268.79	-95000	0.00790196	2e-12	6.37427	10.0259
chr1	11896000	11910000	MFN2	1475.76	-132000	0.0286572	0	28.4287	42.2912
chr1	11903000	11910000	MIIP	1262.48	-170000	0.0113498	0	13.319	14.3289
chr1	11931000	11945000	MTHFR	1521.4	66000	0.049192	0	32.1386	74.8406
chr1	11931000	11945000	CLCN6	1521.4	66000	0.049192	0	32.1386	74.8406
chr1	11933000	11937000	NPPA	1681.17	23000	0.0238131	0	6.61363	40.0339
chr1	11933000	11954000	MFN2	1475.76	-102000	0.0604902	0	49.4921	89.269
chr1	11938000	11961000	NPPA	1681.17	29000	0.0973314	0	40.2303	163.631
chr1	11947000	11956000	MTHFR	1521.4	83000	0.0220409	0	16.3358	33.5329
chr1	11947000	11956000	CLCN6	1521.4	83000	0.0220409	0	16.3358	33.5329
chr1	11950000	11955000	NPPB	1734.47	30000	0.0243278	0	8.45805	42.1956
chr1	11952000	11959000	MIIP	1262.48	-123000	0.0171427	0	16.5197	21.6423
chr1	11962000	11972000	CLCN6	1521.4	98000	0.0280102	0	23.2355	42.6146
chr1	11962000	11972000	MTHFR	1521.4	98000	0.0280102	0	23.2355	42.6146
chr1	11963000	11970000	NPPA	1681.17	57000	0.0254305	0	14.2982	42.753
chr1	11965000	11980000	MIIP	1262.48	-109000	0.0329138	0	28.5438	41.553
chr1	11966000	11974000	MFN2	1475.76	-68000	0.0280179	0	18.3516	41.3476
chr1	11983000	11986000	MFN2	1475.76	-55000	0.00909883	0	4.95473	13.4277
chr1	11989000	11993000	MFN2	1475.76	-46000	0.0143105	0	7.14525	21.1189
chr1	11999000	12004000	MTHFR	1521.4	134000	0.00845961	0	8.55063	12.8704
chr1	11999000	12004000	CLCN6	1521.4	134000	0.00845961	0	8.55063	12.8704
chr1	12025000	12027000	PLOD1	1268.79	29000	0.0100853	2e-11	3.23981	12.7962
chr1	12031000	12039000	KIAA2013	1188.32	47000	0.0292925	0	14.1805	34.8089
chr1	12036000	12046000	MTHFR	1521.4	172000	0.01696	0	20.4385	25.803
chr1	12036000	12046000	CLCN6	1521.4	172000	0.01696	0	20.4385	25.803
chr1	12038000	12041000	MIIP	1262.48	-38000	0.0127568	0	5.19267	16.1052
chr1	12041000	12048000	KIAA2013	1188.32	53000	0.0202792	0	11.3767	24.0982
chr1	12068000	12073000	KIAA2013	1188.32	83000	0.0117617	0	8.65078	13.9767
chr1	12072000	12074000	MFN2	1475.76	29000	0.0091513	3e-12	3.04216	13.5051
chr1	12081000	12085000	NPPA	1681.17	173000	0.00638634	0	7.73416	10.7365
chr1	12114000	12119000	KIAA2013	1188.32	130000	0.0106845	0	10.5743	12.6966
chr1	12247000	12252000	TNFRSF8	1246.63	122000	0.00916503	0	8.84338	11.4254
chr1	12274000	12282000	TNFRSF8	1246.63	153000	0.0135572	0	14.9878	16.9008
chr1	12333000	12338000	AADACL4	1329.8	-366000	0.00796103	0	10.2692	10.5866
chr1	12347000	12359000	AADACL4	1329.8	-351000	0.0243026	0	31.3486	32.3176
chr1	12359000	12364000	DHRS3	2010.49	-313000	0.00668734	0	8.62621	13.4448
chr1	12361000	12367000	AADACL4	1329.8	-336000	0.00932925	0	12.0341	12.406
chr1	12367000	12379000	DHRS3	2010.49	-301000	0.0182837	0	23.5847	36.7592
chr1	12368000	12373000	AADACL4	1329.8	-333000	0.00759884	0	9.80198	10.1049
chr1	12380000	12385000	DHRS3	2010.49	-295000	0.00689307	0	8.89159	13.8585
chr1	12393000	12413000	DHRS3	2010.49	-277000	0.0316005	0	40.7625	63.5327
chr1	12395000	12402000	AADACL4	1329.8	-304000	0.00981045	0	12.6548	13.0459
chr1	12416000	12421000	DHRS3	2010.49	-255000	0.00697615	0	8.99876	14.0255
chr1	12424000	12435000	AADACL4	1329.8	-274000	0.018639	0	24.0431	24.7862
chr1	12433000	12438000	DHRS3	2010.49	-240000	0.00730023	0	9.4168	14.6771
chr1	12441000	12453000	AADACL4	1329.8	-253000	0.0181039	0	23.3528	24.0746
chr1	12450000	12459000	DHRS3	2010.49	-222000	0.0145994	0	18.8322	29.352
chr1	12455000	12474000	AADACL4	1329.8	-231000	0.039116	0	50.4569	52.0164
chr1	12460000	12503000	DHRS3	2010.49	-208000	0.111664	0	141.237	224.501
chr1	12481000	12494000	AADACL4	1329.8	-217000	0.02015	0	25.9921	26.7955
chr1	12505000	12542000	DHRS3	2010.49	-162000	0.104368	0	113.974	209.832
chr1	12544000	12549000	DHRS3	2010.49	-129000	0.00992411	0	9.78757	19.9524
chr1	12552000	12577000	DHRS3	2010.49	-115000	0.0595117	0	53.6868	119.648
chr1	12652000	12658000	DHRS3	2010.49	-21000	0.0408622	0	9.52912	82.1531
chr1	12836000	12863000	PRAMEF14	993.367	-821000	0.257695	0	332.409	255.986
chr1	12840000	12864000	PRAMEF13	1031.54	-600000	0.24118	0	311.105	248.787
chr1	12846000	12862000	PRAMEF2	868.969	-62000	0.118956	0	71.5586	103.369
chr1	12880000	12892000	PRAMEF26	496.073	-332000	0.0779392	0	100.536	38.6635
chr1	12883000	12903000	PRAMEF15	892.173	-749000	0.124041	0	160.004	110.666
chr1	12884000	12905000	PRAMEF27	1301.73	-528000	0.0741402	0	95.6358	96.5104
chr1	12886000	12897000	PRAMEF4	1186.92	-53000	0.0749726	0	40.1296	88.9866
chr1	12887000	12892000	PRAMEF33	1456.69	-516000	0.00715489	0	9.22932	10.4225
chr1	12887000	12898000	PRAMEF5	1391.27	-467000	0.0403351	0	52.0295	56.1169
chr1	12887000	12895000	PRAMEF6	1228.03	-114000	0.0373065	0	34.0857	45.8136
chr1	12900000	12917000	HNRNPCL2	886.544	-274000	0.0687017	0	88.6205	60.9071
chr1	12912000	12929000	PRAMEF14	993.367	-753000	0.0812332	0	104.785	80.6944
chr1	12913000	12925000	PRAMEF1	763.062	63000	0.118175	0	72.8291	90.1746
chr1	12913000	12925000	PRAMEF13	1031.54	-533000	0.0818556	0	105.588	84.4374
chr1	12924000	12960000	PRAMEF15	892.173	-694000	0.210536	0	271.576	187.834
chr1	12926000	12937000	PRAMEF13	1031.54	-517000	0.0166697	0	21.5027	17.1955
chr1	12937000	12952000	PRAMEF26	496.073	-276000	0.089566	0	115.534	44.4312
chr1	12937000	12960000	PRAMEF27	1301.73	-473000	0.136384	0	175.926	177.534
chr1	12939000	12951000	PRAMEF5	1391.27	-410000	0.037503	0	48.3763	52.1768
chr1	12940000	12950000	PRAMEF11	899.12	52000	0.092076	0	48.3453	82.7874
chr1	12942000	12949000	PRAMEF6	1228.03	-58000	0.0327526	0	19.0647	40.2213
chr1	12944000	12975000	PRAMEF33	1456.69	-448000	0.255903	0	330.098	372.773
chr1	12945000	12951000	HNRNPCL2	886.544	-234000	0.012002	0	15.4818	10.6403
chr1	12956000	12995000	PRAMEF8	1063.16	-633000	0.499771	0	644.67	531.337
chr1	12979000	12985000	PRAMEF5	1391.27	-376000	0.0080439	0	10.3761	11.1912
chr1	12989000	13024000	PRAMEF5	1391.27	-350000	0.18571	0	239.553	258.372
chr1	12996000	13016000	PRAMEF15	892.173	-636000	0.131222	0	169.267	117.073
chr1	12996000	13008000	PRAMEF26	496.073	-217000	0.0697995	0	90.0366	34.6256
chr1	12997000	13002000	PRAMEF33	1456.69	-405000	0.00741071	0	9.5593	10.7951
chr1	12999000	13012000	PRAMEF11	899.12	111000	0.0901734	0	79.8186	81.0768
chr1	13000000	13012000	PRAMEF4	1186.92	56000	0.0762412	0	43.2526	90.4923
chr1	13000000	13018000	PRAMEF27	1301.73	-414000	0.0726224	0	93.6779	94.5345
chr1	13002000	13010000	HNRNPCL2	886.544	-174000	0.015673	0	18.9467	13.8948
chr1	13012000	13023000	PRAMEF17	1541.57	-697000	0.0408674	0	52.7162	62.9999
chr1	13025000	13042000	PRAMEF19	1330.21	-659000	0.110769	0	142.885	147.346
chr1	13039000	13046000	PRAMEF14	993.367	-629000	0.0167914	0	21.6597	16.68
chr1	13040000	13046000	PRAMEF13	1031.54	-406000	0.0101848	0	13.1377	10.506
chr1	13044000	13053000	PRAMEF15	892.173	-591000	0.0184207	0	23.7615	16.4345
chr1	13044000	13053000	PRAMEF27	1301.73	-370000	0.0145655	0	18.7885	18.9603
chr1	13046000	13052000	HNRNPCL2	886.544	-131000	0.0126741	0	12.5135	11.2361
chr1	13105000	13110000	PRAMEF7	1094.23	129000	0.0121124	0	12.0491	13.2538
chr1	13106000	13127000	PRAMEF15	892.173	-525000	0.125662	0	162.095	112.112
chr1	13107000	13122000	PRAMEF11	899.12	221000	0.139154	0	179.796	125.116
chr1	13107000	13117000	HNRNPCL1	661.09	198000	0.0176809	0	22.9402	11.6887
chr1	13107000	13130000	PRAMEF5	1391.27	-240000	0.16095	0	207.615	223.925
chr1	13107000	13117000	PRAMEF26	496.073	-106000	0.077743	0	67.9508	38.5662
chr1	13108000	13127000	PRAMEF6	1228.03	108000	0.188886	0	161.177	231.959
chr1	13110000	13123000	PRAMEF4	1186.92	166000	0.0701732	0	82.4199	83.2901
chr1	13110000	13123000	PRAMEF27	1301.73	-304000	0.065391	0	84.3499	85.1212
chr1	13119000	13126000	PRAMEF10	975.006	163000	0.0108944	0	12.4663	10.6221
chr1	13120000	13125000	PRAMEF33	1456.69	-285000	0.00711044	0	9.17198	10.3577
chr1	13121000	13131000	PRAMEF17	1541.57	-588000	0.045872	0	59.1717	70.7147
chr1	13128000	13134000	PRAMEF8	1063.16	-477000	0.0107586	0	13.8778	11.4381
chr1	13128000	13146000	PRAMEF18	1474.85	102000	0.235418	0	197.302	347.207
chr1	13132000	13138000	PRAMEF5	1391.27	-223000	0.00828987	0	10.6934	11.5334
chr1	13132000	13145000	PRAMEF19	1330.21	-556000	0.0603729	0	77.8769	80.3086
chr1	13139000	13150000	PRAMEF5	1391.27	-214000	0.0157963	0	20.3762	21.9769
chr1	13140000	13149000	PRAMEF15	892.173	-495000	0.0167832	0	21.6491	14.9735
chr1	13140000	13152000	PRAMEF26	496.073	-73000	0.0713975	0	48.2626	35.4184
chr1	13140000	13152000	PRAMEF4	1186.92	199000	0.0239015	0	30.9339	28.3692
chr1	13141000	13149000	PRAMEF11	899.12	252000	0.0165642	0	21.4021	14.8932
chr1	13141000	13150000	PRAMEF6	1228.03	139000	0.0169801	0	17.321	20.8522
chr1	13154000	13164000	PRAMEF11	899.12	263000	0.0145444	0	18.7923	13.0772
chr1	13154000	13160000	PRAMEF5	1391.27	-201000	0.00924061	0	11.959	12.8562
chr1	13165000	13170000	PRAMEF8	1063.16	-442000	0.0106551	0	13.7444	11.3281
chr1	13165000	13170000	PRAMEF7	1094.23	188000	0.00987427	0	12.5837	10.8048
chr1	13168000	13180000	PRAMEF2	868.969	254000	0.0290221	0	37.4984	25.2193
chr1	13170000	13199000	HNRNPCL1	661.09	275000	0.132352	0	171.008	87.4969
chr1	13171000	13188000	PRAMEF15	892.173	-464000	0.034688	0	44.7451	30.9477
chr1	13172000	13177000	PRAMEF27	1301.73	-244000	0.00845394	0	10.905	11.0047
chr1	13172000	13177000	PRAMEF5	1391.27	-182000	0.0076306	0	9.39646	10.6162
chr1	13177000	13192000	PRAMEF11	899.12	285000	0.024232	0	31.3092	21.7874
chr1	13178000	13183000	PRAMEF6	1228.03	171000	0.00865224	0	10.3684	10.6252
chr1	13184000	13189000	PRAMEF6	1228.03	177000	0.00939996	0	11.5487	11.5435
chr1	13185000	13190000	PRAMEF5	1391.27	-171000	0.0079855	0	9.30784	11.11
chr1	13186000	13193000	PRAMEF2	868.969	269000	0.0282566	0	36.5093	24.5541
chr1	13189000	13196000	PRAMEF15	892.173	-448000	0.0130331	0	16.8118	11.6278
chr1	13191000	13197000	PRAMEF7	1094.23	217000	0.0152957	0	19.763	16.7371
chr1	13201000	13209000	PRAMEF5	1391.27	-154000	0.0135165	0	15.1451	18.8051
chr1	13211000	13219000	PRAMEF27	1301.73	-203000	0.0144062	0	18.583	18.7529
chr1	13211000	13219000	PRAMEF4	1186.92	267000	0.0125806	0	16.2549	14.9322
chr1	13212000	13220000	PRAMEF15	892.173	-425000	0.0165484	0	21.3463	14.764
chr1	13325000	13333000	PRAMEF14	993.367	-343000	0.0138732	0	17.8955	13.7812
chr1	13325000	13337000	PRAMEF19	1330.21	-365000	0.0954914	0	123.177	127.024
chr1	13325000	13350000	PRAMEF18	1474.85	295000	0.261463	0	337.827	385.619
chr1	13343000	13381000	PRAMEF6	1228.03	350000	0.207104	0	267.591	254.33
chr1	13347000	13356000	PRAMEF17	1541.57	-362000	0.0383851	0	49.5141	59.1732
chr1	13348000	13355000	PRAMEF10	975.006	390000	0.013656	0	17.6445	13.3147
chr1	13351000	13356000	PRAMEF18	1474.85	317000	0.0080693	0	10.4261	11.901
chr1	13351000	13371000	PRAMEF15	892.173	-275000	0.119994	0	154.784	107.055
chr1	13354000	13362000	HNRNPCL2	886.544	172000	0.0150633	0	18.104	13.3543
chr1	13355000	13371000	PRAMEF4	1186.92	414000	0.0727696	0	94.023	86.3718
chr1	13356000	13374000	PRAMEF11	899.12	470000	0.121733	0	157.287	109.452
chr1	13356000	13367000	PRAMEF27	1301.73	-55000	0.061427	0	34.5354	79.9612
chr1	13357000	13371000	PRAMEF26	496.073	144000	0.0725126	0	77.4647	35.9715
chr1	13367000	13405000	PRAMEF7	1094.23	413000	0.415693	0	537.102	454.865
chr1	13370000	13403000	PRAMEF8	1063.16	-218000	0.44923	0	579.476	477.604
chr1	13370000	13375000	PRAMEF18	1474.85	334000	0.00750814	0	9.701	11.0734
chr1	13380000	13428000	PRAMEF10	975.006	448000	0.399349	0	515.985	389.368
chr1	13400000	13432000	PRAMEF4	1186.92	473000	0.166413	0	215.016	197.519
chr1	13404000	13434000	PRAMEF15	892.173	-217000	0.248774	0	320.902	221.95
chr1	13406000	13413000	PRAMEF11	899.12	517000	0.0149226	0	19.281	13.4172
chr1	13409000	13418000	PRAMEF8	1063.16	-196000	0.0219123	0	28.281	23.2963
chr1	13412000	13422000	HNRNPCL1	661.09	505000	0.0168957	0	21.8304	11.1696
chr1	13416000	13427000	PRAMEF11	899.12	529000	0.11614	0	150.061	104.424
chr1	13416000	13427000	PRAMEF6	1228.03	411000	0.0329179	0	42.532	40.4242
chr1	13419000	13432000	PRAMEF26	496.073	203000	0.0675975	0	87.4023	33.5333
chr1	13419000	13424000	PRAMEF5	1391.27	59000	0.0208042	0	12.1859	28.9442
chr1	13432000	13466000	PRAMEF14	993.367	-217000	0.400793	0	516.995	398.135
chr1	13435000	13471000	PRAMEF1	763.062	598000	0.279351	0	360.939	213.162
chr1	13438000	13452000	PRAMEF15	892.173	-197000	0.0298287	0	38.372	26.6123
chr1	13442000	13461000	PRAMEF2	868.969	532000	0.130079	0	168.071	113.035
chr1	13462000	13498000	PRAMEF19	1330.21	-219000	0.327665	0	422.703	435.864
chr1	13466000	13471000	PRAMEF18	1474.85	433000	0.00735822	0	9.50729	10.8523
chr1	13469000	13477000	PRAMEF14	993.367	-199000	0.0140062	0	18.1439	13.9133
chr1	13472000	13477000	PRAMEF17	1541.57	-237000	0.00714471	0	9.21619	11.0141
chr1	13472000	13484000	PRAMEF18	1474.85	439000	0.0740827	0	95.7196	109.261
chr1	13478000	13524000	PRAMEF17	1541.57	-219000	0.400965	0	517.118	618.114
chr1	13492000	13534000	PRAMEF20	1733.13	-218000	0.470072	0	606.361	814.697
chr1	13510000	13517000	PRAMEF19	1330.21	-182000	0.013696	0	16.8504	18.2186
chr1	13512000	13519000	HNRNPCL2	886.544	328000	0.0158815	0	20.52	14.0797
chr1	13513000	13520000	PRAMEF15	892.173	-123000	0.0140305	0	13.5877	12.5177
chr1	13536000	13545000	PRAMEF19	1330.21	-157000	0.0164041	0	18.4654	21.8209
chr1	13536000	13542000	PRAMEF20	1733.13	-196000	0.0113995	0	14.7047	19.7569
chr1	13548000	13556000	LRRC38	1365.77	-285000	0.0116408	0	15.0158	15.8987
chr1	13552000	13556000	PRAMEF20	1733.13	-180000	0.00623995	0	7.66622	10.8147
chr1	13605000	13631000	PRAMEF7	1094.23	633000	0.456483	0	589.806	499.499
chr1	13608000	13649000	PRAMEF10	975.006	669000	0.484248	0	625.679	472.145
chr1	13611000	13617000	PRAMEF6	1228.03	605000	0.00925375	0	11.9564	11.3639
chr1	13613000	13619000	PRAMEF33	1456.69	204000	0.0102271	0	13.2141	14.8978
chr1	13613000	13618000	PRAMEF4	1186.92	667000	0.00844004	0	10.9051	10.0177
chr1	13620000	13643000	PRAMEF33	1456.69	219000	0.267224	0	345.27	389.263
chr1	13621000	13652000	PRAMEF4	1186.92	694000	0.169231	0	218.657	200.864
chr1	13627000	13653000	PRAMEF27	1301.73	219000	0.163501	0	211.254	212.833
chr1	13631000	13646000	HNRNPCL1	661.09	722000	0.0267324	0	34.54	17.6725
chr1	13635000	13652000	PRAMEF11	899.12	750000	0.144006	0	186.065	129.479
chr1	13637000	13649000	PRAMEF5	1391.27	279000	0.0375507	0	48.5179	52.2431
chr1	13637000	13652000	PRAMEF6	1228.03	632000	0.0490078	0	63.3212	60.1832
chr1	13641000	13651000	PRAMEF26	496.073	424000	0.0669562	0	86.5117	33.2151
chr1	13649000	13663000	HNRNPCL1	661.09	747000	0.0238222	0	30.7798	15.7486
chr1	13659000	13681000	PRAMEF2	868.969	753000	0.122193	0	157.881	106.182
chr1	13662000	13687000	PRAMEF1	763.062	818000	0.240099	0	310.224	183.211
chr1	13662000	13685000	PRAMEF13	1031.54	219000	0.337619	0	436.225	348.268
chr1	13674000	13685000	PRAMEF12	1024.08	841000	0.0162993	0	21.0597	16.6918
chr1	13683000	13691000	PRAMEF18	1474.85	650000	0.0121022	0	15.6368	17.8489
chr1	13692000	13704000	PRAMEF18	1474.85	660000	0.0890128	0	115.01	131.281
chr1	13733000	13739000	PRAMEF11	899.12	842000	0.0118784	0	15.3476	10.6801
chr1	13758000	13761000	PRAMEF19	1330.21	59000	0.0089217	0	5.24502	11.8677
chr1	13792000	13798000	PDPN	1430.2	-111000	0.0131657	0	11.9632	18.8297
chr1	13815000	13818000	LRRC38	1365.77	-21000	0.0215119	0	5.14324	29.3803
chr1	13869000	13871000	LRRC38	1365.77	27000	0.0103517	2e-12	3.21218	14.1381
chr1	13899000	13902000	LRRC38	1365.77	57000	0.00820273	2e-12	4.74889	11.2031
chr1	14144000	14155000	PRDM2	1342.76	122000	0.0220578	0	20.8927	29.6185
chr1	14263000	14269000	PRDM2	1342.76	238000	0.00835387	0	10.7937	11.2173
chr1	15363000	15368000	KAZN	1430.52	437000	0.00833252	0	10.7661	11.9199
chr1	15451000	15456000	FHAD1	1315.99	-119000	0.00894602	0	8.45506	11.7729
chr1	15484000	15489000	FHAD1	1315.99	-83000	0.0113919	0	8.73401	14.9917
chr1	15490000	15495000	FHAD1	1315.99	-77000	0.0129139	0	9.33862	16.9946
chr1	15593000	15613000	TMEM51	1374.12	115000	0.047057	0	44.7747	64.662
chr1	15622000	15639000	TMEM51	1374.12	149000	0.0360211	0	39.1582	49.4974
chr1	15634000	15639000	CELA2A	1167.29	-145000	0.0103306	0	10.8749	12.0588
chr1	15638000	15667000	CTRC	1387.64	-112000	0.0947794	0	84.9964	131.52
chr1	15643000	15649000	CELA2A	1167.29	-135000	0.0127255	0	12.7246	14.8543
chr1	15648000	15654000	CELA2B	1159.53	-148000	0.0116017	0	12.7547	13.4525
chr1	15649000	15658000	CASP9	1001.79	-195000	0.0149355	0	19.2275	14.9622
chr1	15651000	15658000	DNAJC16	1003.43	-195000	0.0124433	0	16.0695	12.486
chr1	15651000	15667000	EFHD2	1373.75	-78000	0.0569945	0	39.43	78.2964
chr1	15659000	15664000	CELA2A	1167.29	-120000	0.00901832	0	8.57482	10.527
chr1	15667000	15676000	CASP9	1001.79	-177000	0.0144758	0	17.6407	14.5017
chr1	15668000	15681000	EFHD2	1373.75	-61000	0.049595	0	29.0456	68.1313
chr1	15695000	15700000	EFHD2	1373.75	-36000	0.0223144	0	8.69626	30.6544
chr1	15779000	15785000	CELA2B	1159.53	-19000	0.0734782	0	15.706	85.2002
chr1	15799000	15804000	CELA2A	1167.29	16000	0.0658346	0	12.1649	76.8479
chr1	15907000	15914000	TMEM82	1682.22	-155000	0.0119689	0	13.4907	20.1344
chr1	15909000	15934000	SLC25A34	1885.09	-130000	0.0518052	0	52.9291	97.6573
chr1	15917000	15929000	TMEM82	1682.22	-142000	0.0229191	0	23.7538	38.555
chr1	15918000	15937000	FBLIM1	1701.25	-162000	0.0336521	0	37.7843	57.2507
chr1	15921000	15927000	CASP9	1001.79	71000	0.0174952	0	11.5846	17.5264
chr1	15921000	15929000	DNAJC16	1003.43	69000	0.0227835	0	14.9196	22.8618
chr1	15921000	15924000	PLEKHM2	1637.61	-86000	0.00620169	1e-12	4.82178	10.1559
chr1	15934000	15957000	TMEM82	1682.22	-120000	0.0541843	0	51.7222	91.1499
chr1	15936000	15958000	SLC25A34	1885.09	-109000	0.0508869	0	46.3934	95.9263
chr1	15942000	15954000	DNAJC16	1003.43	96000	0.0263521	0	20.9626	26.4426
chr1	15942000	15956000	FBLIM1	1701.25	-140000	0.0272406	0	26.9792	46.3431
chr1	15960000	15966000	TMEM82	1682.22	-104000	0.0127431	0	10.9953	21.4368
chr1	15971000	15977000	TMEM82	1682.22	-94000	0.0143943	0	11.4129	24.2143
chr1	15976000	15995000	SLC25A34	1885.09	-69000	0.0494299	0	34.2053	93.1797
chr1	15980000	15997000	TMEM82	1682.22	-73000	0.0649899	0	46.3309	109.327
chr1	15986000	15989000	FBLIM1	1701.25	-95000	0.00656531	0	5.27338	11.1692
chr1	15999000	16004000	AGMAT	1206.14	87000	0.0129503	0	9.95364	15.6199
chr1	16000000	16002000	SLC25A34	1885.09	-60000	0.00535588	2.8e-11	3.15167	10.0963
chr1	16008000	16014000	SLC25A34	1885.09	-49000	0.0245256	0	12.6051	46.2328
chr1	16011000	16017000	DDI2	1376.26	67000	0.0167531	0	10.7789	23.0567
chr1	16026000	16033000	CASP9	1001.79	175000	0.0131221	0	16.0813	13.1455
chr1	16027000	16035000	DDI2	1376.26	85000	0.0179888	0	13.5475	24.7574
chr1	16027000	16034000	DNAJC16	1003.43	174000	0.0132715	0	16.2026	13.3171
chr1	16036000	16074000	DDI2	1376.26	120000	0.100669	0	88.6235	138.548
chr1	16041000	16049000	PLEKHM2	1637.61	32000	0.0394137	0	13.8546	64.5443
chr1	16042000	16049000	DNAJC16	1003.43	189000	0.0121771	0	15.523	12.219
chr1	16042000	16047000	CASP9	1001.79	191000	0.0112579	0	14.354	11.278
chr1	16045000	16050000	AGMAT	1206.14	133000	0.011262	0	11.3868	13.5835
chr1	16052000	16060000	DNAJC16	1003.43	200000	0.0160259	0	20.7682	16.0809
chr1	16052000	16060000	CASP9	1001.79	202000	0.0139268	0	18.0104	13.9517
chr1	16056000	16074000	RSC1A1	1611.75	81000	0.0578063	0	40.6445	93.1692
chr1	16057000	16068000	PLEKHM2	1637.61	49000	0.0488812	0	24.6655	80.0483
chr1	16057000	16083000	AGMAT	1206.14	152000	0.0690979	0	77.0377	83.3416
chr1	16078000	16084000	RSC1A1	1611.75	91000	0.0141977	0	11.2157	22.883
chr1	16080000	16095000	DDI2	1376.26	138000	0.0314607	0	32.9854	43.2982
chr1	16086000	16092000	CASP9	1001.79	236000	0.0108367	0	14.0017	10.856
chr1	16092000	16097000	AGMAT	1206.14	179000	0.00851935	0	10.6245	10.2755
chr1	16101000	16105000	SRARP	1891.32	-226000	0.0056669	0	7.30992	10.7179
chr1	16104000	16108000	ZBTB17	1770.14	-194000	0.0056563	0	7.2684	10.0124
chr1	16109000	16146000	SRARP	1891.32	-192000	0.0647761	0	82.9699	122.512
chr1	16109000	16117000	CLCNKB	2100.29	-256000	0.0106815	0	13.7784	22.4342
chr1	16111000	16119000	ZBTB17	1770.14	-185000	0.0109476	0	13.6343	19.3788
chr1	16121000	16134000	ZBTB17	1770.14	-171000	0.0225689	0	26.8942	39.9502
chr1	16128000	16135000	CLCNKB	2100.29	-235000	0.0114199	0	14.7309	23.9851
chr1	16137000	16169000	ZBTB17	1770.14	-155000	0.0714728	0	76.9262	126.517
chr1	16153000	16158000	CLCNKB	2100.29	-210000	0.00793386	0	10.2341	16.6634
chr1	16155000	16162000	SRARP	1891.32	-169000	0.0123222	0	14.3825	23.3052
chr1	16158000	16165000	HSPB7	1850.03	-182000	0.0108195	0	13.2986	20.0164
chr1	16205000	16215000	SPEN	1615.44	31000	0.0474152	0	17.4996	76.5963
chr1	16218000	16224000	SPEN	1615.44	46000	0.0231848	0	10.8592	37.4536
chr1	16225000	16231000	SPEN	1615.44	50000	0.0208704	0	10.9795	33.7148
chr1	16235000	16241000	UQCRHL	1720.99	102000	0.0124593	0	10.4832	21.4423
chr1	16247000	16299000	UQCRHL	1720.99	120000	0.10514	0	107.3	180.944
chr1	16257000	16266000	SPEN	1615.44	88000	0.0222605	0	16.8518	35.9605
chr1	16270000	16277000	FBLIM1	1701.25	186000	0.0104393	0	13.2045	17.7598
chr1	16272000	16286000	SPEN	1615.44	105000	0.041017	0	34.2906	66.2604
chr1	16279000	16284000	FBLIM1	1701.25	192000	0.00714027	0	9.18279	12.1474
chr1	16300000	16304000	SPEN	1615.44	125000	0.00657899	0	6.392	10.6279
chr1	16304000	16338000	UQCRHL	1720.99	187000	0.0834368	0	104.711	143.594
chr1	16328000	16332000	FBLIM1	1701.25	242000	0.00595881	0	7.69916	10.1374
chr1	16334000	16338000	CLCNKB	2100.29	-33000	0.0188329	0	6.52028	39.5544
chr1	16334000	16339000	SPEN	1615.44	161000	0.0079847	0	9.0903	12.8988
chr1	16341000	16346000	SPEN	1615.44	168000	0.00758096	0	8.87787	12.2466
chr1	16345000	16353000	CLCNKB	2100.29	-18000	0.111813	0	23.7728	234.84
chr1	16351000	16357000	SPEN	1615.44	179000	0.0103015	0	12.6895	16.6414
chr1	16354000	16378000	UQCRHL	1720.99	237000	0.0431062	0	55.696	74.1854
chr1	16357000	16369000	SRARP	1891.32	26000	0.0650623	0	21.2525	123.053
chr1	16367000	16372000	HSPB7	1850.03	22000	0.0497565	0	12.4571	92.0511
chr1	16367000	16375000	CLCNKA	1994.25	19000	0.120837	0	26.8894	240.98
chr1	16374000	16397000	SRARP	1891.32	45000	0.0937065	0	48.7319	177.229
chr1	16385000	16390000	UQCRHL	1720.99	251000	0.00756165	0	9.77014	13.0135
chr1	16391000	16396000	UQCRHL	1720.99	256000	0.00791335	0	10.2246	13.6188
chr1	16392000	16397000	SPEN	1615.44	219000	0.00708354	0	9.15238	11.443
chr1	16393000	16405000	CPLANE2	1653.71	-165000	0.0214342	0	24.5749	35.4461
chr1	16397000	16411000	SZRD1	1386.83	-288000	0.0243943	0	31.467	33.8308
chr1	16398000	16403000	EPHA2	1863.74	-79000	0.0117121	0	8.5347	21.8283
chr1	16399000	16410000	ARHGEF19	1771.84	-129000	0.0248312	0	24.6389	43.9969
chr1	16399000	16411000	FBXO42	1587.8	-273000	0.0186979	0	24.1191	29.6886
chr1	16404000	16417000	EPHA2	1863.74	-72000	0.0405615	0	26.8748	75.596
chr1	16410000	16415000	CPLANE2	1653.71	-150000	0.0077245	0	8.46923	12.7741
chr1	16415000	16420000	FBXO42	1587.8	-257000	0.0064789	0	8.35733	10.2872
chr1	16437000	16441000	CPLANE2	1653.71	-122000	0.00670048	0	6.46552	11.0807
chr1	16467000	16472000	DDI2	1376.26	524000	0.00826981	0	10.6851	11.3814
chr1	16467000	16477000	FAM131C	1904.18	69000	0.0258245	0	16.9275	49.1745
chr1	16467000	16474000	SZRD1	1386.83	-221000	0.0184648	0	23.8184	25.6076
chr1	16478000	16488000	SZRD1	1386.83	-210000	0.0168004	0	21.6714	23.2993
chr1	16480000	16486000	FBXO42	1587.8	-193000	0.00919641	0	11.7922	14.6021
chr1	16481000	16485000	FAM131C	1904.18	82000	0.00932634	0	6.73569	17.759
chr1	16494000	16499000	SZRD1	1386.83	-196000	0.00883855	0	11.375	12.2576
chr1	16496000	16524000	FAM131C	1904.18	113000	0.0828175	0	72.391	157.699
chr1	16498000	16509000	FBXO42	1587.8	-175000	0.0187724	0	22.3989	29.8068
chr1	16507000	16517000	SZRD1	1386.83	-177000	0.0169342	0	20.763	23.4849
chr1	16513000	16522000	FBXO42	1587.8	-159000	0.0142896	0	16.2223	22.6891
chr1	16521000	16549000	SZRD1	1386.83	-160000	0.0629028	0	70.5266	87.2356
chr1	16524000	16535000	FBXO42	1587.8	-144000	0.0233153	0	25.0715	37.0201
chr1	16530000	16540000	FAM131C	1904.18	130000	0.0171111	0	17.2736	32.5826
chr1	16536000	16550000	FBXO42	1587.8	-133000	0.032285	0	32.0009	51.2622
chr1	16550000	16596000	SZRD1	1386.83	-117000	0.122587	0	114.058	170.008
chr1	16561000	16569000	FBXO42	1587.8	-112000	0.0197277	0	17.8311	31.3237
chr1	16562000	16568000	FAM131C	1904.18	161000	0.0090606	0	10.3795	17.253
chr1	16570000	16605000	FBXO42	1587.8	-100000	0.11243	0	88.0277	178.517
chr1	16570000	16576000	FAM131C	1904.18	171000	0.0102131	0	12.2005	19.4475
chr1	16618000	16623000	SZRD1	1386.83	-72000	0.0133621	0	8.96539	18.5309
chr1	16667000	16672000	CPLANE2	1653.71	103000	0.0110873	0	9.38947	18.3352
chr1	16675000	16680000	FAM131C	1904.18	273000	0.00683179	0	8.82712	13.009
chr1	16675000	16699000	CPLANE2	1653.71	122000	0.0607511	0	57.4292	100.465
chr1	16677000	16694000	ARHGEF19	1771.84	142000	0.0414252	0	44.2221	73.3988
chr1	16693000	16697000	EPHA2	1863.74	208000	0.00545838	0	7.05257	10.173
chr1	16714000	16718000	NECAP2	1167.75	-49000	0.0126408	0	6.41525	14.7613
chr1	16816000	16825000	CROCC	880.574	-425000	0.101838	0	131.365	89.6762
chr1	17282000	17302000	ATP13A2	1292.89	-38000	0.0893832	0	40.6207	115.563
chr1	17283000	17298000	SDHB	871.544	-84000	0.0432107	0	33.5523	37.66
chr1	17302000	17307000	SDHB	871.544	-73000	0.0127843	0	8.6876	11.1421
chr1	17304000	17308000	ATP13A2	1292.89	-28000	0.0193861	0	6.34924	25.0641
chr1	17338000	17343000	MFAP2	1267.17	29000	0.0241362	0	8.37929	30.5847
chr1	17360000	17366000	CROCC	880.574	111000	0.0147908	0	13.432	13.0244
chr1	17374000	17379000	MFAP2	1267.17	66000	0.0128691	0	8.25373	16.3073
chr1	17396000	17405000	PADI3	1393.07	-173000	0.0135379	0	16.1172	18.8593
chr1	17416000	17426000	PADI3	1393.07	-154000	0.0169275	0	18.923	23.5813
chr1	17422000	17428000	PADI4	1324.23	-209000	0.00841904	0	10.86	11.1487
chr1	17427000	17433000	PADI3	1393.07	-142000	0.00958017	0	9.97513	13.3459
chr1	17433000	17440000	PADI4	1324.23	-197000	0.00944134	0	12.1963	12.5025
chr1	17444000	17449000	PADI3	1393.07	-129000	0.00902606	0	8.90501	12.574
chr1	17460000	17465000	PADI4	1324.23	-169000	0.00812498	0	9.46513	10.7593
chr1	17546000	17569000	PADI2	1411.18	113000	0.0518909	0	45.5947	73.2275
chr1	17556000	17567000	SDHB	871.544	176000	0.0223857	0	27.6543	19.5101
chr1	17570000	17575000	PADI6	1242.8	-123000	0.00894359	0	8.68811	11.1151
chr1	17592000	17597000	PADI2	1411.18	144000	0.00905807	0	9.8257	12.7826
chr1	17658000	17663000	PADI2	1411.18	213000	0.00727601	0	9.40107	10.2678
chr1	17664000	17669000	PADI2	1411.18	219000	0.00736242	0	9.51272	10.3897
chr1	17683000	17688000	PADI2	1411.18	235000	0.007217	0	9.32482	10.1845
chr1	17890000	17896000	ARHGEF10L	1537.02	22000	0.0346221	0	9.60157	53.215
chr1	17911000	17917000	ARHGEF10L	1537.02	44000	0.0212511	0	10.1233	32.6634
chr1	17918000	17925000	RCC2	1352.42	152000	0.0132134	0	14.6435	17.8701
chr1	17920000	17947000	ARHGEF10L	1537.02	59000	0.0944846	0	58.4236	145.225
chr1	17928000	17945000	RCC2	1352.42	176000	0.0318797	0	37.6506	43.1147
chr1	17947000	17958000	RCC2	1352.42	183000	0.0169252	0	21.3115	22.89
chr1	17948000	17959000	ARHGEF10L	1537.02	84000	0.028301	0	21.2749	43.4993
chr1	17978000	17984000	ARHGEF10L	1537.02	111000	0.0123125	0	11.1806	18.9246
chr1	18248000	18258000	IGSF21	1710.7	-179000	0.0161076	0	19.7061	27.5551
chr1	18565000	18570000	IGSF21	1710.7	132000	0.00909745	0	9.13479	15.563
chr1	18584000	18588000	IGSF21	1710.7	150000	0.00687402	0	7.51153	11.7594
chr1	18849000	18854000	TAS1R2	1311.69	-334000	0.00978638	0	12.6238	12.8367
chr1	18910000	18916000	TAS1R2	1311.69	-271000	0.00862618	0	11.1272	11.3148
chr1	18921000	18937000	TAS1R2	1311.69	-251000	0.0302294	0	38.9939	39.6515
chr1	18978000	18984000	TAS1R2	1311.69	-204000	0.00793651	0	10.2376	10.4102
chr1	19248000	19251000	IFFO2	1457.97	-31000	0.0134594	0	4.5905	19.6234
chr1	19381000	19387000	ALDH4A1	1522.88	153000	0.0117546	0	13.022	17.9008
chr1	19390000	19396000	IFFO2	1457.97	109000	0.0142308	0	11.8848	20.7481
chr1	19392000	19439000	ALDH4A1	1522.88	177000	0.102422	0	127.314	155.975
chr1	19397000	19421000	IFFO2	1457.97	132000	0.0587438	0	56.8689	85.6464
chr1	19442000	19460000	ALDH4A1	1522.88	215000	0.0304431	0	39.3344	46.361
chr1	19449000	19454000	UBR4	1531.83	-82000	0.0125894	0	9.44932	19.2849
chr1	19462000	19467000	IFFO2	1457.97	179000	0.00763294	0	9.46133	11.1286
chr1	19575000	19586000	NBL1	1812.33	-390000	0.0159337	0	20.5534	28.8771
chr1	19581000	19586000	ALDH4A1	1522.88	353000	0.0076391	0	9.87021	11.6334
chr1	19594000	19599000	AKR7A3	1444.74	-14000	0.059131	0	10.9156	85.429
chr1	19630000	19635000	NBL1	1812.33	-338000	0.0073541	0	9.48628	13.3281
chr1	19649000	19655000	HTR6	1523.85	-337000	0.00906481	0	11.693	13.8134
chr1	19655000	19663000	NBL1	1812.33	-310000	0.0103203	0	13.3125	18.7038
chr1	19664000	19679000	NBL1	1812.33	-300000	0.0335676	0	43.2999	60.8356
chr1	19668000	19673000	MICOS10	1640.06	-250000	0.00704923	0	9.09302	11.5611
chr1	19672000	19677000	CAPZB	1662.44	-134000	0.00961569	0	9.62503	15.9855
chr1	19680000	19687000	NBL1	1812.33	-285000	0.012448	0	16.0571	22.5599
chr1	19683000	19689000	HTR6	1523.85	-301000	0.0110768	0	14.2883	16.8793
chr1	19683000	19688000	MICOS10	1640.06	-235000	0.0063062	0	8.13456	10.3425
chr1	19689000	19705000	NBL1	1812.33	-268000	0.0280818	0	36.2236	50.8935
chr1	19693000	19704000	HTR6	1523.85	-294000	0.0184752	0	23.8317	28.1533
chr1	19700000	19714000	MICOS10	1640.06	-210000	0.0227407	0	29.334	37.2961
chr1	19705000	19709000	CAPZB	1662.44	-103000	0.00751737	0	6.43574	12.4972
chr1	19707000	19748000	NBL1	1812.33	-248000	0.0839899	0	108.341	152.218
chr1	19710000	19718000	HTR6	1523.85	-277000	0.0105416	0	13.598	16.0638
chr1	19716000	19733000	CAPZB	1662.44	-80000	0.0433512	0	32.8487	72.0689
chr1	19717000	19723000	MICOS10	1640.06	-201000	0.0086277	0	11.1684	14.1499
chr1	19721000	19730000	HTR6	1523.85	-263000	0.0129111	0	16.6544	19.6745
chr1	19726000	19734000	MICOS10	1640.06	-190000	0.0112892	0	14.3558	18.5149
chr1	19735000	19744000	MICOS10	1640.06	-178000	0.0128699	0	15.8237	21.1074
chr1	19749000	19772000	MICOS10	1640.06	-163000	0.0409526	0	46.6942	67.1647
chr1	19754000	19771000	NBL1	1812.33	-209000	0.0258171	0	33.3393	46.7892
chr1	19773000	19785000	NBL1	1812.33	-191000	0.0213651	0	27.0655	38.7206
chr1	19773000	19782000	MICOS10	1640.06	-143000	0.0164768	0	17.0299	27.023
chr1	19783000	19788000	MICOS10	1640.06	-135000	0.0105134	0	10.5251	17.2427
chr1	19786000	19791000	NBL1	1812.33	-181000	0.00751107	0	9.22672	13.6125
chr1	19791000	19800000	MICOS10	1640.06	-124000	0.0184362	0	18.0163	30.2364
chr1	19793000	19798000	NBL1	1812.33	-173000	0.00828556	0	9.84456	15.0162
chr1	19802000	19824000	MICOS10	1640.06	-110000	0.0551146	0	48.6651	90.3911
chr1	19806000	19824000	NBL1	1812.33	-158000	0.0353369	0	39.4571	64.0421
chr1	19829000	19834000	MICOS10	1640.06	-90000	0.014255	0	11.2356	23.379
chr1	19844000	19847000	MICOS10	1640.06	-75000	0.00727554	0	4.9843	11.9323
chr1	19918000	19936000	CAPZB	1662.44	116000	0.0444223	0	39.7554	73.8496
chr1	19943000	19950000	AKR7A3	1444.74	331000	0.00878246	0	11.3475	12.6884
chr1	19943000	19948000	CAPZB	1662.44	131000	0.00962446	0	9.666	16.0001
chr1	19956000	19962000	SLC66A1	1440.05	318000	0.00852004	0	11.0084	12.2692
chr1	19956000	19962000	AKR7A2	1440.05	318000	0.00852004	0	11.0084	12.2692
chr1	19961000	19981000	CAPZB	1662.44	156000	0.0442271	0	49.6322	73.525
chr1	19965000	19970000	SLC66A1	1440.05	326000	0.00723195	0	9.34414	10.4143
chr1	19965000	19970000	AKR7A2	1440.05	326000	0.00723195	0	9.34414	10.4143
chr1	19968000	19976000	EMC1	1514.84	392000	0.0160916	0	20.7913	24.3761
chr1	19968000	19976000	MRTO4	1514.84	392000	0.0160916	0	20.7913	24.3761
chr1	19969000	19981000	AKR7A3	1444.74	356000	0.0165689	0	21.4081	23.9378
chr1	19975000	19985000	SLC66A1	1440.05	339000	0.0204862	0	26.4694	29.501
chr1	19975000	19985000	AKR7A2	1440.05	339000	0.0204862	0	26.4694	29.501
chr1	20031000	20033000	HTR6	1523.85	39000	0.00774536	1.3e-11	3.21807	11.8027
chr1	20034000	20037000	HTR6	1523.85	41000	0.0108773	0	4.87018	16.5753
chr1	20232000	20240000	PLA2G2F	1649.96	-228000	0.012773	0	16.4763	21.0749
chr1	20241000	20252000	UBXN10	1658.59	-263000	0.0154431	0	19.9206	25.6138
chr1	20241000	20252000	PLA2G2C	1658.59	-263000	0.0154431	0	19.9206	25.6138
chr1	20243000	20249000	PLA2G2F	1649.96	-219000	0.00816811	0	10.5363	13.477
chr1	20244000	20249000	CAMK2N1	1705.87	-563000	0.00730761	0	9.42632	12.4658
chr1	20250000	20259000	PLA2G2F	1649.96	-209000	0.0126773	0	16.3529	20.917
chr1	20268000	20284000	PLA2G2F	1649.96	-183000	0.02166	0	27.1912	35.738
chr1	20280000	20286000	UBXN10	1658.59	-227000	0.00912582	0	11.7717	15.136
chr1	20280000	20286000	PLA2G2C	1658.59	-227000	0.00912582	0	11.7717	15.136
chr1	20284000	20289000	VWA5B1	1630.47	-328000	0.00689345	0	8.89208	11.2395
chr1	20292000	20302000	PLA2G2F	1649.96	-164000	0.0167929	0	19.4675	27.7076
chr1	20295000	20308000	UBXN10	1658.59	-209000	0.0192128	0	24.7832	31.8661
chr1	20295000	20308000	PLA2G2C	1658.59	-209000	0.0192128	0	24.7832	31.8661
chr1	20299000	20309000	PLA2G5	1403.03	-94000	0.0240236	0	18.9919	33.7059
chr1	20309000	20314000	CAMK2N1	1705.87	-497000	0.00682891	0	8.80882	11.6492
chr1	20346000	20350000	PLA2G2D	1578.91	-94000	0.00868991	0	7.01014	13.7206
chr1	20408000	20413000	PLA2G2A	1578.51	102000	0.0140647	0	11.8419	22.2013
chr1	20427000	20432000	PLA2G2E	1590.22	177000	0.00646394	0	7.93791	10.2791
chr1	20428000	20437000	PLA2G2A	1578.51	124000	0.0187153	0	18.0595	29.5422
chr1	20446000	20452000	PLA2G2A	1578.51	139000	0.00948147	0	9.89337	14.9666
chr1	20447000	20453000	PLA2G2E	1590.22	199000	0.00880146	0	11.4417	13.9962
chr1	20457000	20462000	PLA2G2A	1578.51	149000	0.00764612	0	8.42191	12.0695
chr1	20460000	20478000	PLA2G2E	1590.22	221000	0.0290584	0	37.5454	46.2092
chr1	20473000	20493000	PLA2G2A	1578.51	170000	0.0448571	0	54.2733	70.8072
chr1	20479000	20503000	PLA2G2E	1590.22	232000	0.0408287	0	52.7533	64.9265
chr1	20509000	20516000	CAMK2N1	1705.87	-300000	0.0104023	0	13.4183	17.7449
chr1	20511000	20516000	PLA2G2A	1578.51	205000	0.00711131	0	9.18826	11.2252
chr1	20513000	20518000	PLA2G2E	1590.22	261000	0.00721362	0	9.32046	11.4712
chr1	20519000	20529000	PLA2G2E	1590.22	269000	0.0154177	0	19.9207	24.5175
chr1	20521000	20529000	CAMK2N1	1705.87	-285000	0.013219	0	17.0516	22.5499
chr1	20527000	20535000	MUL1	1457.39	-302000	0.0121957	0	15.7316	17.7738
chr1	20531000	20561000	CAMK2N1	1705.87	-275000	0.0796913	0	102.796	135.943
chr1	20551000	20555000	VWA5B1	1630.47	-63000	0.0108265	0	6.51233	17.6523
chr1	20560000	20565000	MUL1	1457.39	-271000	0.00733203	0	9.45781	10.6856
chr1	20563000	20571000	CAMK2N1	1705.87	-243000	0.0132602	0	17.1048	22.6202
chr1	20572000	20577000	MUL1	1457.39	-259000	0.00806662	0	10.4054	11.7562
chr1	20604000	20609000	CAMK2N1	1705.87	-202000	0.00746977	0	9.63549	12.7424
chr1	20616000	20621000	CAMK2N1	1705.87	-194000	0.00816885	0	10.4297	13.935
chr1	20616000	20621000	DDOST	1322.75	-365000	0.0187976	0	24.2476	24.8645
chr1	20666000	20671000	VWA5B1	1630.47	50000	0.0185944	0	9.37056	30.3176
chr1	20685000	20697000	CAMK2N1	1705.87	-117000	0.0259313	0	24.6285	44.2353
chr1	20701000	20704000	CAMK2N1	1705.87	-108000	0.00593596	0	5.22353	10.126
chr1	20810000	20815000	VWA5B1	1630.47	192000	0.00819442	0	10.4965	13.3607
chr1	20812000	20820000	UBXN10	1658.59	300000	0.0130487	0	16.8597	21.6425
chr1	20812000	20823000	PLA2G2E	1590.22	570000	0.0194041	0	25.0714	30.8567
chr1	20812000	20820000	PLA2G2C	1658.59	300000	0.0130487	0	16.8597	21.6425
chr1	20823000	20828000	PLA2G2C	1658.59	310000	0.00752223	0	9.7192	12.4763
chr1	20823000	20828000	UBXN10	1658.59	310000	0.00752223	0	9.7192	12.4763
chr1	20832000	20837000	PINK1	1397.2	-122000	0.0105945	0	10.2476	14.8025
chr1	20834000	20844000	DDOST	1322.75	-150000	0.0177612	0	19.0949	23.4935
chr1	20839000	20866000	PINK1	1397.2	-107000	0.0881381	0	76.3738	123.146
chr1	20849000	20856000	DDOST	1322.75	-134000	0.0132665	0	13.1796	17.5482
chr1	20866000	20871000	VWA5B1	1630.47	250000	0.00658164	0	8.50389	10.7311
chr1	20870000	20889000	PINK1	1397.2	-76000	0.0627056	0	44.619	87.612
chr1	20894000	20903000	PINK1	1397.2	-60000	0.0302009	0	17.5982	42.1966
chr1	20938000	20947000	FAM43B	1484.88	61000	0.029833	0	17.8403	44.2983
chr1	20939000	20943000	MUL1	1457.39	104000	0.00826564	0	7.02499	12.0462
chr1	20953000	20968000	MUL1	1457.39	120000	0.0342078	0	32.806	49.8539
chr1	20955000	20964000	FAM43B	1484.88	78000	0.028248	0	19.9606	41.9448
chr1	20969000	20974000	MUL1	1457.39	133000	0.00845339	0	8.57903	12.3198
chr1	20969000	20974000	FAM43B	1484.88	88000	0.0116103	0	9.01903	17.2398
chr1	20984000	20990000	MUL1	1457.39	151000	0.00972378	0	10.658	14.1713
chr1	20988000	20993000	VWA5B1	1630.47	372000	0.0149652	0	19.336	24.4002
chr1	21011000	21015000	HP1BP3	1292.28	-97000	0.00778945	1e-12	6.45664	10.0662
chr1	21020000	21026000	HP1BP3	1292.28	-87000	0.012972	0	10.2038	16.7635
chr1	21100000	21105000	EIF4G3	1542.43	-398000	0.00821116	0	10.5918	12.6651
chr1	21237000	21243000	EIF4G3	1542.43	-260000	0.00881996	0	11.3771	13.6042
chr1	21277000	21283000	EIF4G3	1542.43	-221000	0.00958968	0	12.37	14.7914
chr1	21293000	21309000	EIF4G3	1542.43	-195000	0.0252817	0	32.5974	38.9952
chr1	21317000	21326000	EIF4G3	1542.43	-177000	0.0150738	0	18.4763	23.2502
chr1	21351000	21362000	EIF4G3	1542.43	-141000	0.019627	0	20.3878	30.2733
chr1	21364000	21369000	EIF4G3	1542.43	-132000	0.00813471	0	8.12487	12.5472
chr1	21383000	21388000	EIF4G3	1542.43	-116000	0.0101826	0	9.41461	15.7059
chr1	21395000	21400000	EIF4G3	1542.43	-103000	0.0113026	0	9.70933	17.4335
chr1	21676000	21679000	ECE1	1611.69	58000	0.00848444	0	4.91353	13.6743
chr1	21684000	21689000	ECE1	1611.69	67000	0.0127339	0	8.16586	20.5231
chr1	21816000	21820000	NBPF3	1005.67	49000	0.0142367	0	7.12233	14.3174
chr1	21889000	21913000	ALPL	1946.66	63000	0.090354	0	54.7548	175.889
chr1	21941000	21947000	ALPL	1946.66	105000	0.0134011	0	11.2463	26.0874
chr1	21966000	21972000	ALPL	1946.66	129000	0.0098733	0	9.88571	19.22
chr1	21973000	21988000	ALPL	1946.66	142000	0.0264449	0	27.9607	51.4793
chr1	21991000	21998000	NBPF3	1005.67	224000	0.0127098	0	16.4219	12.7819
chr1	21993000	21998000	CDC42	1237.65	-383000	0.00875156	0	11.2889	10.8313
chr1	22029000	22034000	CELA3B	1882.34	-269000	0.00734974	0	9.48066	13.8347
chr1	22036000	22041000	CELA3A	1848.11	-288000	0.00636726	0	8.21333	11.7674
chr1	22038000	22045000	CELA3B	1882.34	-261000	0.0089961	0	11.6044	16.9338
chr1	22048000	22059000	CELA3A	1848.11	-273000	0.0177744	0	22.9277	32.8491
chr1	22053000	22059000	CELA3B	1882.34	-245000	0.010196	0	13.1521	19.1923
chr1	22069000	22074000	CELA3B	1882.34	-229000	0.0066014	0	8.51535	12.4261
chr1	22082000	22087000	HSPG2	1756.36	-175000	0.0109409	0	13.3772	19.2163
chr1	22109000	22113000	HSPG2	1756.36	-150000	0.0058971	0	6.54797	10.3575
chr1	22125000	22129000	CELA3B	1882.34	-175000	0.00547611	0	6.6079	10.3079
chr1	22139000	22144000	HSPG2	1756.36	-120000	0.00892523	0	8.5273	15.676
chr1	22156000	22161000	CELA3A	1848.11	-166000	0.00784757	0	9.10577	14.5032
chr1	22193000	22198000	HSPG2	1756.36	-68000	0.0142814	0	9.10118	25.0834
chr1	22195000	22200000	CELA3B	1882.34	-104000	0.0107444	0	9.30899	20.2246
chr1	22199000	22204000	CELA3A	1848.11	-124000	0.00875343	0	8.50739	16.1773
chr1	22217000	22234000	HSPG2	1756.36	-36000	0.0913939	0	35.3631	160.521
chr1	22225000	22229000	USP48	1538.82	115000	0.00698038	0	6.47283	10.7416
chr1	22235000	22243000	HSPG2	1756.36	-21000	0.0538411	0	13.6323	94.5645
chr1	22262000	22268000	USP48	1538.82	151000	0.0103021	0	11.4081	15.8531
chr1	22264000	22269000	LDLRAD2	1549.36	127000	0.0101342	0	9.83369	15.7016
chr1	22269000	22274000	USP48	1538.82	157000	0.0118939	0	13.4509	18.3026
chr1	22277000	22303000	USP48	1538.82	186000	0.0451704	0	55.4982	69.5092
chr1	22288000	22300000	LDLRAD2	1549.36	156000	0.0219981	0	24.3091	34.083
chr1	22298000	22308000	CELA3A	1848.11	-23000	0.218578	0	54.8418	403.957
chr1	22305000	22310000	RAP1GAP	1770.89	307000	0.0068066	0	8.79457	12.0538
chr1	22306000	22311000	LDLRAD2	1549.36	166000	0.00804919	0	9.42037	12.4711
chr1	22323000	22328000	USP48	1538.82	211000	0.00674923	0	8.72044	10.3859
chr1	22324000	22334000	CELA3B	1882.34	23000	0.223772	0	57.7831	421.215
chr1	22328000	22333000	LDLRAD2	1549.36	187000	0.00748337	0	9.5323	11.5945
chr1	22339000	22344000	LDLRAD2	1549.36	199000	0.00672632	0	8.72277	10.4215
chr1	22377000	22382000	RAP1GAP	1770.89	383000	0.00631318	0	8.15703	11.18
chr1	22437000	22442000	CDC42	1237.65	59000	0.0147498	0	8.53002	18.255
chr1	22445000	22449000	C1QC	1927.43	-520000	0.00559128	0	7.21237	10.7768
chr1	22708000	22714000	WNT4	1259.1	240000	0.00922802	0	11.9232	11.619
chr1	22720000	22725000	C1QB	1780.23	-254000	0.00634443	0	8.18388	11.2945
chr1	22729000	22739000	WNT4	1259.1	263000	0.01393	0	17.9985	17.5393
chr1	22730000	22760000	C1QC	1927.43	-218000	0.0798244	0	102.968	153.856
chr1	22732000	22743000	C1QA	1835.29	-221000	0.0208474	0	26.8917	38.2611
chr1	22741000	22747000	WNT4	1259.1	270000	0.00800252	0	10.3398	10.076
chr1	22745000	22761000	C1QA	1835.29	-212000	0.0460383	0	59.3863	84.4937
chr1	22751000	22757000	C1QB	1780.23	-224000	0.0104602	0	13.493	18.6216
chr1	22761000	22769000	C1QC	1927.43	-204000	0.0154932	0	20.0007	29.8621
chr1	22775000	22779000	C1QC	1927.43	-190000	0.00534238	0	6.8103	10.2971
chr1	22783000	22788000	C1QA	1835.29	-176000	0.00908342	0	11.0043	16.6707
chr1	22784000	22789000	C1QC	1927.43	-181000	0.00687201	0	8.44805	13.2453
chr1	22803000	22808000	C1QA	1835.29	-155000	0.00772218	0	8.71241	14.1724
chr1	22814000	22816000	ZBTB40	1406.45	35000	0.00842654	2.4e-11	3.20552	11.8515
chr1	22817000	22820000	ZBTB40	1406.45	38000	0.0118619	0	4.86995	16.6832
chr1	22821000	22829000	ZBTB40	1406.45	45000	0.0308973	0	14.4681	43.4556
chr1	22825000	22829000	C1QC	1927.43	-139000	0.00652706	0	6.50625	12.5805
chr1	22852000	22862000	C1QC	1927.43	-108000	0.0198103	0	17.7675	38.1831
chr1	22867000	22870000	C1QA	1835.29	-93000	0.00608068	0	4.80492	11.1598
chr1	22965000	22972000	ZBTB40	1406.45	188000	0.0124042	0	15.7912	17.4459
chr1	23132000	23137000	EPHB2	1457.04	95000	0.0129923	0	10.5013	18.9304
chr1	23151000	23158000	EPHB2	1457.04	114000	0.017497	0	16.239	25.4938
chr1	23176000	23197000	EPHB2	1457.04	150000	0.0394307	0	42.5356	57.4522
chr1	23202000	23220000	EPHB2	1457.04	171000	0.0376198	0	45.1018	54.8136
chr1	23220000	23225000	C1QA	1835.29	257000	0.00654653	0	8.45854	12.0148
chr1	23231000	23244000	EPHB2	1457.04	200000	0.0216469	0	27.9915	31.5404
chr1	23247000	23264000	EPHB2	1457.04	217000	0.0290191	0	37.4945	42.282
chr1	23254000	23259000	C1QB	1780.23	272000	0.00722251	0	9.33194	12.8577
chr1	23307000	23312000	HTR1D	1408.82	-232000	0.00740101	0	9.5468	10.4267
chr1	23343000	23349000	LUZP1	1474.81	-146000	0.0142862	0	15.3282	21.0695
chr1	23419000	23431000	LACTBL1	1439.47	127000	0.0208607	0	20.1104	30.0282
chr1	23424000	23442000	LUZP1	1474.81	-55000	0.0669279	0	39.2316	98.7062
chr1	23492000	23497000	KDM1A	1251.92	147000	0.0147108	0	15.951	18.4168
chr1	23500000	23515000	KDM1A	1251.92	163000	0.0258875	0	29.2811	32.4092
chr1	23510000	23521000	LACTBL1	1439.47	213000	0.0201395	0	26.0216	28.9902
chr1	23525000	23537000	LACTBL1	1439.47	232000	0.0192465	0	24.8677	27.7047
chr1	23598000	23603000	KDM1A	1251.92	251000	0.00926153	0	11.9665	11.5947
chr1	23599000	23605000	TEX46	1294.73	257000	0.00777352	0	10.0439	10.0646
chr1	23601000	23610000	LACTBL1	1439.47	303000	0.0178447	0	23.0566	25.6869
chr1	23604000	23611000	KDM1A	1251.92	258000	0.0157107	0	20.2992	19.6686
chr1	23664000	23675000	ASAP3	1537.07	-140000	0.02068	0	20.8156	31.7867
chr1	23669000	23674000	TCEA3	1519.44	-77000	0.0129083	0	9.11869	19.6134
chr1	23669000	23671000	ZNF436	1508.88	-23000	0.0120126	0	3.18862	18.1255
chr1	23693000	23700000	E2F2	1730.14	-160000	0.0109512	0	12.4072	18.9472
chr1	23695000	23700000	ASAP3	1537.07	-111000	0.00915945	0	8.22843	14.0787
chr1	23695000	23699000	HNRNPR	1411.36	22000	0.0239806	0	6.39444	33.8452
chr1	23721000	23724000	HNRNPR	1411.36	48000	0.00976141	0	4.91752	13.7769
chr1	23727000	23740000	HNRNPR	1411.36	57000	0.0394443	0	23.2027	55.67
chr1	23728000	23736000	ZNF436	1508.88	33000	0.0418704	0	15.5359	63.1774
chr1	23745000	23753000	ASAP3	1537.07	-59000	0.0288047	0	16.8887	44.2748
chr1	23748000	23754000	HNRNPR	1411.36	77000	0.016178	0	11.3645	22.833
chr1	23771000	23778000	HNRNPR	1411.36	102000	0.0153449	0	12.8981	21.6572
chr1	23792000	23797000	HNRNPR	1411.36	122000	0.00840395	0	7.98875	11.861
chr1	23796000	23801000	TCEA3	1519.44	43000	0.0178675	0	8.43616	27.1485
chr1	23804000	23813000	ZNF436	1508.88	110000	0.019325	0	16.8075	29.1591
chr1	23805000	23814000	TCEA3	1519.44	56000	0.0310822	0	17.4943	47.2274
chr1	23806000	23814000	HNRNPR	1411.36	137000	0.0145744	0	14.8955	20.5697
chr1	23810000	23813000	E2F2	1730.14	-43000	0.0104596	0	4.88482	18.0965
chr1	23811000	23820000	RPL11	1115.28	-200000	0.0126987	0	16.4319	14.1626
chr1	23854000	23860000	ASAP3	1537.07	42000	0.0228227	0	10.4873	35.0801
chr1	23854000	23860000	ZNF436	1508.88	160000	0.0114328	0	12.9047	17.2507
chr1	23864000	23869000	HNRNPR	1411.36	194000	0.00764059	0	9.79417	10.7836
chr1	23876000	23881000	RPL11	1115.28	-139000	0.00977853	0	9.74181	10.9058
chr1	23877000	23886000	ELOA	1380.2	-185000	0.0122764	0	15.3205	16.9439
chr1	23887000	23894000	RPL11	1115.28	-125000	0.0143145	0	13.9877	15.9646
chr1	23957000	23967000	ID3	1521.73	78000	0.0280752	0	19.1149	42.723
chr1	23958000	23975000	E2F2	1730.14	103000	0.0418652	0	35.7824	72.4327
chr1	24016000	24021000	PNRC2	1525.41	-266000	0.00768183	0	9.90903	11.7179
chr1	24017000	24021000	ELOA	1380.2	-49000	0.012906	0	6.54901	17.8128
chr1	24067000	24073000	RPL11	1115.28	48000	0.0218482	0	11.1267	24.3668
chr1	24073000	24077000	CNR2	1755.89	-161000	0.00580941	0	6.68266	10.2007
chr1	24096000	24103000	FUCA1	1578.93	-92000	0.0168079	0	13.3657	26.5385
chr1	24096000	24101000	PNRC2	1525.41	-185000	0.00728811	0	9.033	11.1174
chr1	24102000	24107000	SRSF10	1794.05	-201000	0.00674864	0	8.739	12.1074
chr1	24107000	24110000	FUCA1	1578.93	-84000	0.00649997	1e-12	4.9281	10.263
chr1	24116000	24120000	PNRC2	1525.41	-167000	0.00747475	0	8.67452	11.4021
chr1	24120000	24131000	FUCA1	1578.93	-66000	0.0353955	0	22.6834	55.8871
chr1	24122000	24140000	CNR2	1755.89	-101000	0.0432773	0	37.7273	75.9902
chr1	24132000	24140000	FUCA1	1578.93	-55000	0.0312146	0	17.5641	49.2857
chr1	24138000	24142000	PNRC2	1525.41	-144000	0.00746283	0	7.82185	11.3839
chr1	24144000	24149000	FUCA1	1578.93	-46000	0.0186706	0	9.07075	29.4797
chr1	24151000	24155000	FUCA1	1578.93	-39000	0.0151782	0	6.38032	23.9653
chr1	24153000	24157000	PNRC2	1525.41	-129000	0.00664339	0	6.56238	10.1339
chr1	24175000	24178000	LYPLA2	1581.61	55000	0.00827459	0	4.63262	13.0872
chr1	24187000	24191000	CNR2	1755.89	-47000	0.01257	0	6.37981	22.0716
chr1	24192000	24198000	GALE	1750.63	66000	0.0184438	0	11.6228	32.2883
chr1	24192000	24196000	PITHD1	1489.78	86000	0.00882683	0	6.76797	13.15
chr1	24193000	24196000	HMGCL	1441.91	40000	0.0109913	0	4.71856	15.8485
chr1	24200000	24202000	CNR2	1755.89	-37000	0.00775137	0	3.05563	13.6106
chr1	24200000	24203000	HMGCL	1441.91	46000	0.00945716	0	4.5974	13.6364
chr1	24224000	24229000	GALE	1750.63	99000	0.00971427	0	8.01942	17.0061
chr1	24228000	24233000	HMGCL	1441.91	74000	0.0125178	0	8.6871	18.0495
chr1	24240000	24250000	GALE	1750.63	112000	0.0226224	0	20.9962	39.6033
chr1	24240000	24242000	FUCA1	1578.93	43000	0.0069754	3.7e-11	3.22709	11.0137
chr1	24243000	24249000	FUCA1	1578.93	48000	0.0213441	0	10.6712	33.7009
chr1	24244000	24251000	PITHD1	1489.78	139000	0.0133069	0	13.8626	19.8244
chr1	24247000	24252000	LYPLA2	1581.61	129000	0.0095304	0	9.4863	15.0734
chr1	24248000	24254000	MYOM3	1635.69	-184000	0.00939305	0	11.6768	15.3641
chr1	24249000	24255000	HMGCL	1441.91	99000	0.0118253	0	9.78318	17.051
chr1	24279000	24284000	HMGCL	1441.91	127000	0.0115912	0	11.3746	16.7135
chr1	24280000	24291000	MYOM3	1635.69	-153000	0.0289978	0	32.1313	47.4314
chr1	24280000	24286000	PITHD1	1489.78	174000	0.0101479	0	12.4057	15.1182
chr1	24282000	24291000	RPL11	1115.28	266000	0.0157468	0	20.3458	17.562
chr1	24282000	24287000	LYPLA2	1581.61	164000	0.00921904	0	10.6166	14.5809
chr1	24292000	24297000	PITHD1	1489.78	188000	0.00760094	0	9.67462	11.3237
chr1	24294000	24299000	MYOM3	1635.69	-139000	0.00872128	0	8.65673	14.2653
chr1	24301000	24306000	GALE	1750.63	173000	0.00889124	0	10.8386	15.5652
chr1	24302000	24307000	MYOM3	1635.69	-133000	0.00835176	0	8.22149	13.6609
chr1	24323000	24327000	GALE	1750.63	195000	0.00582453	0	7.5462	10.1966
chr1	24323000	24327000	MYOM3	1635.69	-113000	0.00761597	0	6.88088	12.4574
chr1	24336000	24354000	SRSF10	1794.05	37000	0.116452	0	44.8593	208.92
chr1	24337000	24344000	PNRC2	1525.41	51000	0.0245643	0	13.01	37.4707
chr1	24343000	24349000	MYOM3	1635.69	-89000	0.0212043	0	16.7368	34.6837
chr1	24345000	24350000	NIPAL3	1420.52	-391000	0.00724084	0	9.34019	10.2858
chr1	24346000	24357000	PNRC2	1525.41	65000	0.0444589	0	27.3659	67.8181
chr1	24352000	24355000	MYOM3	1635.69	-83000	0.00653409	0	4.89764	10.6877
chr1	24362000	24369000	HMGCL	1441.91	212000	0.00952345	0	12.3049	13.732
chr1	24367000	24372000	FUCA1	1578.93	170000	0.00783648	0	9.44482	12.3733
chr1	24368000	24373000	SRSF10	1794.05	62000	0.0136146	0	8.15089	24.4252
chr1	24372000	24383000	PNRC2	1525.41	88000	0.0327254	0	25.3225	49.9196
chr1	24375000	24383000	SRSF10	1794.05	69000	0.0225911	0	14.8104	40.5296
chr1	24384000	24389000	PITHD1	1489.78	279000	0.00734476	0	9.4899	10.9421
chr1	24388000	24397000	PNRC2	1525.41	104000	0.0313765	0	26.344	47.8621
chr1	24391000	24415000	MYOM3	1635.69	-33000	0.148904	0	52.8319	243.56
chr1	24392000	24399000	HMGCL	1441.91	241000	0.0107891	0	13.9402	15.5569
chr1	24403000	24413000	PNRC2	1525.41	120000	0.0221075	0	20.9164	33.723
chr1	24414000	24419000	SRSF10	1794.05	106000	0.0111582	0	9.29777	20.0183
chr1	24433000	24437000	GALE	1750.63	305000	0.0057493	0	7.42846	10.0649
chr1	24433000	24440000	PNRC2	1525.41	149000	0.0269322	0	29.3471	41.0827
chr1	24497000	24504000	STPG1	1442.4	-238000	0.0102839	0	13.2655	14.8335
chr1	24513000	24543000	STPG1	1442.4	-199000	0.0539423	0	69.67	77.8063
chr1	24515000	24528000	NIPAL3	1420.52	-220000	0.018138	0	23.3968	25.7654
chr1	24532000	24543000	NIPAL3	1420.52	-199000	0.017267	0	22.323	24.5282
chr1	24536000	24541000	RCAN3	1344.35	-289000	0.00891636	0	11.5015	11.9867
chr1	24601000	24606000	ZNF436	1508.88	903000	0.00987208	0	12.7554	14.8958
chr1	24640000	24646000	IFNLR1	1554.04	126000	0.0104489	0	10.2217	16.2379
chr1	24675000	24681000	IFNLR1	1554.04	160000	0.0088455	0	10.1048	13.7462
chr1	24695000	24701000	IFNLR1	1554.04	182000	0.00886124	0	11.0805	13.7707
chr1	24706000	24728000	IFNLR1	1554.04	203000	0.0488135	0	63.037	75.8581
chr1	24717000	24722000	MYOM3	1635.69	279000	0.00660329	0	8.53188	10.8009
chr1	24719000	24726000	IL22RA1	1514.8	251000	0.0110617	0	14.2924	16.7562
chr1	24722000	24726000	RCAN3	1344.35	-103000	0.00776692	0	6.64941	10.4415
chr1	24735000	24740000	IFNLR1	1554.04	221000	0.00661079	0	8.54156	10.2734
chr1	24736000	24743000	SRRM1	1377.48	-227000	0.009484	0	12.2337	13.0641
chr1	24742000	24746000	RCAN3	1344.35	-83000	0.00976992	0	7.28859	13.1342
chr1	24830000	24835000	NIPAL3	1420.52	89000	0.0131988	0	10.1747	18.7492
chr1	24865000	24871000	SRRM1	1377.48	-100000	0.0147861	0	12.3499	20.3676
chr1	24943000	24946000	NCMAP	1614.33	58000	0.00837345	0	4.91736	13.5175
chr1	24952000	24966000	NCMAP	1614.33	77000	0.0400302	0	27.2187	64.6217
chr1	24955000	24960000	NIPAL3	1420.52	211000	0.00830269	0	10.7276	11.7941
chr1	24963000	24968000	STPG1	1442.4	223000	0.00693877	0	8.96533	10.0085
chr1	24969000	24973000	CLIC4	1510.62	-97000	0.00825549	0	6.84075	12.4709
chr1	24969000	24976000	STPG1	1442.4	229000	0.0118975	0	15.3723	17.1609
chr1	24971000	24976000	NIPAL3	1420.52	227000	0.00916055	0	11.836	13.0128
chr1	25008000	25025000	CLIC4	1510.62	-49000	0.0802133	0	42.7708	121.172
chr1	25070000	25076000	SYF2	1149.32	-483000	0.00979274	0	12.632	11.255
chr1	25070000	25075000	SRRM1	1377.48	99000	0.00987556	0	8.27421	13.6034
chr1	25130000	25135000	SRRM1	1377.48	161000	0.00784496	0	8.93051	10.8063
chr1	25134000	25139000	CLIC4	1510.62	63000	0.013922	0	8.41816	21.031
chr1	25137000	25145000	SYF2	1149.32	-416000	0.0108454	0	13.9898	12.4648
chr1	25140000	25146000	CLIC4	1510.62	70000	0.0170768	0	11.1063	25.7966
chr1	25140000	25184000	SRRM1	1377.48	182000	0.098615	0	124.662	135.841
chr1	25148000	25159000	CLIC4	1510.62	80000	0.039544	0	28.2683	59.736
chr1	25161000	25166000	CLIC4	1510.62	89000	0.0131708	0	10.2042	19.8962
chr1	25166000	25175000	SYF2	1149.32	-386000	0.016317	0	21.0478	18.7535
chr1	25170000	25175000	NIPAL3	1420.52	427000	0.00739118	0	9.54988	10.4993
chr1	25199000	25204000	RSRP1	1326.55	-371000	0.00886086	0	11.4299	11.7544
chr1	25422000	25432000	RUNX3	1371.64	165000	0.0159394	0	18.6752	21.8632
chr1	25454000	25459000	NCMAP	1614.33	573000	0.00619831	0	8.00861	10.0061
chr1	25470000	25486000	RUNX3	1371.64	222000	0.0240035	0	31.0141	32.9242
chr1	25493000	25499000	RUNX3	1371.64	238000	0.00807224	0	10.4298	11.0722
chr1	25510000	25536000	RUNX3	1371.64	269000	0.0435877	0	56.3181	59.7867
chr1	25544000	25550000	RUNX3	1371.64	286000	0.00902864	0	11.6656	12.3841
chr1	25569000	25586000	TMEM50A	1807.92	-83000	0.0483241	0	36.7105	87.3659
chr1	25569000	25574000	MACO1	1643.83	-184000	0.00787781	0	9.6992	12.9498
chr1	25587000	25600000	TMEM50A	1807.92	-70000	0.332359	0	218.828	600.877
chr1	25591000	25625000	RHCE	1921.04	-145000	0.288625	0	302.619	554.459
chr1	25593000	25601000	MACO1	1643.83	-157000	0.0148646	0	16.7861	24.4349
chr1	25602000	25607000	MACO1	1643.83	-150000	0.00853474	0	9.42682	14.0296
chr1	25657000	25668000	RSRP1	1326.55	86000	0.0416473	0	31.6769	55.2471
chr1	25662000	25666000	RHD	1755.12	62000	0.0120485	0	7.30043	21.1466
chr1	25668000	25672000	LDLRAP1	1811	-196000	0.00567081	0	7.36749	10.2698
chr1	25722000	25727000	RHD	1755.12	124000	0.00900885	0	8.64987	15.8116
chr1	25733000	25738000	RSRP1	1326.55	160000	0.00882725	0	10.0032	11.7098
chr1	25735000	25757000	RHD	1755.12	146000	0.282466	0	305.174	495.762
chr1	25749000	25759000	LDLRAP1	1811	-112000	0.0191527	0	17.5129	34.6854
chr1	25752000	25755000	TMEM50A	1807.92	86000	0.00611122	0	4.67554	11.0486
chr1	25752000	25757000	SELENON	2054.63	-372000	0.00691855	0	8.92446	14.2151
chr1	25772000	25780000	RHD	1755.12	174000	0.0122223	0	14.8845	21.4516
chr1	25809000	25815000	SELENON	2054.63	-311000	0.00910859	0	11.7495	18.7148
chr1	25809000	25821000	MACO1	1643.83	54000	0.0484179	0	26.8655	79.5905
chr1	25810000	25815000	MTFR1L	1719.28	-333000	0.0077366	0	9.97969	13.3014
chr1	25828000	25833000	SELENON	2054.63	-294000	0.00728024	0	9.39101	14.9582
chr1	25828000	25831000	MACO1	1643.83	70000	0.00723072	0	4.75423	11.886
chr1	25840000	25851000	SELENON	2054.63	-281000	0.0188343	0	24.295	38.6976
chr1	25845000	25849000	MACO1	1643.83	87000	0.00970684	0	7.47447	15.9564
chr1	25852000	25857000	MTFR1L	1719.28	-289000	0.00682471	0	8.8034	11.7336
chr1	25857000	25884000	SELENON	2054.63	-253000	0.0458033	0	59.0831	94.1091
chr1	25860000	25865000	MTFR1L	1719.28	-281000	0.0118279	0	15.2572	20.3355
chr1	25863000	25868000	RHD	1755.12	263000	0.00733672	0	9.47951	12.8768
chr1	25869000	25874000	MACO1	1643.83	114000	0.0108675	0	9.81623	17.8642
chr1	25870000	25880000	MTFR1L	1719.28	-269000	0.0135397	0	17.4652	23.2785
chr1	25889000	25893000	SELENON	2054.63	-233000	0.00528446	0	6.8166	10.8576
chr1	25899000	25905000	MTFR1L	1719.28	-242000	0.00842466	0	10.8672	14.4844
chr1	25899000	25913000	SELENON	2054.63	-219000	0.0190002	0	24.509	39.0386
chr1	25924000	25949000	SELENON	2054.63	-186000	0.0709459	0	89.1904	145.768
chr1	25933000	25951000	MTFR1L	1719.28	-197000	0.0289572	0	37.3812	49.7856
chr1	25943000	25948000	MACO1	1643.83	185000	0.00682998	0	8.66158	11.2273
chr1	25991000	25996000	SELENON	2054.63	-132000	0.00946416	0	9.30833	19.4454
chr1	26009000	26034000	MAN1C1	1984.05	74000	0.0770713	0	53.4597	152.913
chr1	26009000	26014000	SELENON	2054.63	-114000	0.00895713	0	8.17565	18.4036
chr1	26016000	26030000	SELENON	2054.63	-98000	0.0310176	0	26.2293	63.7298
chr1	26036000	26042000	MAN1C1	1984.05	94000	0.0125606	0	10.0251	24.9208
chr1	26047000	26060000	MAN1C1	1984.05	109000	0.0336984	0	28.9531	66.8592
chr1	26063000	26077000	MAN1C1	1984.05	126000	0.043592	0	42.2986	86.4885
chr1	26069000	26078000	LDLRAP1	1811	201000	0.0132083	0	17.1269	23.9202
chr1	26085000	26092000	MAN1C1	1984.05	144000	0.013805	0	14.7523	27.3896
chr1	26097000	26137000	MAN1C1	1984.05	188000	0.0922291	0	110.958	182.987
chr1	26106000	26111000	LDLRAP1	1811	234000	0.00864082	0	11.1645	15.6485
chr1	26119000	26132000	LDLRAP1	1811	250000	0.0226071	0	29.2099	40.9414
chr1	26125000	26130000	MACO1	1643.83	369000	0.00858471	0	11.092	14.1118
chr1	26131000	26137000	MACO1	1643.83	376000	0.0087779	0	11.3416	14.4293
chr1	26132000	26137000	RSRP1	1326.55	557000	0.00796405	0	10.2901	10.5647
chr1	26134000	26141000	LDLRAP1	1811	266000	0.0098587	0	12.7381	17.8541
chr1	26146000	26171000	PAFAH2	1742.35	-158000	0.0433082	0	49.9331	75.458
[truncated: 70,387 more rows]

## Sheet: Supplementary Data 7
Supplementary Data 7: PI-CREs in NF-LV-CM
[truncated: 55,266 more rows]

## Sheet: Supplementary Data 8
Supplementary Data 8: PI-CREs in NF-LA-CM
[truncated: 54,987 more rows]

[truncated: 3 more sheets: Supplementary Data 9, Supplementary Data 10, Sheet1]
