# Supplementary material for: Chamber-specific chromatin architecture guides functional interpretation of disease-associated Cis-regulatory elements in human cardiomyocytes
Source: Nat Commun. 2026 Jan 12;17:117. doi: 10.1038/s41467-025-67220-7 (PMC12796357; doi:10.1038/s41467-025-67220-7)
Supplement: Supplementary file 6 — Source data [file 41467_2025_67220_MOESM6_ESM.xlsx]

## Sheet: Fig. 4c
Fig. 4c: AAV-mediated CRISPRi silencing of HEY2 PID1 in hiPSC-vCM. HEY2 gene expression was measured by RT-qPCR.
CRISPRi target region	control	HEY2 PID1
	1	0.437544
	1.48195	0.497407
	1.01924	0.373065
	0.666649	0.675955
	1.31494	0.501736
	0.533108	0.573355
	0.75132

## Sheet: Fig. 4d
Fig. 4d: AAV-mediated CRISPRi silencing of TBX5 PID1 in hiPSC-aCM. TBX5 gene expression was measured by RT-qPCR.
CRISPRi target region	control	TBX5 PID1
	0.91067	0.668964
	1	0.632878
	0.962594	0.624165
	1.10382	0.551908
	1.18099
	1.10957
	0.96929

## Sheet: Fig. 5f
Fig. 5f: AAV-mediated CRISPRi silencing of the central segment of NPPA/NPPB super-enhancer in hiPSC-aCM. NPPB gene expression was measured by RT-qPCR.
CRISPRi target region	control	NPPA/NPPB super enhancer
	0.923382	0.166374
	1	0.0827556
		0.0559391
		0.479632
	1	0.07
	1	0.22

## Sheet: Fig. 5g
Fig. 5g: AAV-mediated CRISPRi silencing of the central segment of NPPA/NPPB super-enhancer in hiPSC-aCM. NPPA gene expression was measured by RT-qPCR (n ≥ 4).
CRISPRi target region	control	NPPA/NPPB super enhancer
	0.986233	0.918594
	1	0.733312
		0.534033
		0.699793
	1	0.61
	0.91	0.66

## Sheet: Fig. 8b
Fig. 8b: CRISPRi-mediated silencing of six KCNJ2 promoter-interacting elements (regions 3-8), one non-interacting regulatory element (region 2), and the KCNJ2 promoter (region 1) using lentiviral transduction of hiPSC-vCM. Cells were FACS-sorted, and KCNJ2 gene expression was quantified by RT-qPCR.
CRISPRi target region	1	2	3	4	5	6	7	8
	0.0608	1.2599	0.5188	0.5029	1.4423	0.2258	2.8679	1.355
	0.0325	0.4483	0.3085	0.0664	0.5561	0.9417	2.3538	0.9352
	0.0253	0.7087	0.7544	0.1993	0.1106	0.617	0.1752	0.9851
	0.029	0.4875	0.0769	0.2306	1.7777	0.6036	1.181	1.2184
	0.0102		0.3443	0.033262	0.4534	0.3627	0.6524
	0.0073		0.9234	0.525465	0.7696	0.4644	0.3133
	0.0018		0.8615	0.462492	0.6137	0.9086	0.175
	0.0061		0.242	0.747425	1.4828	0.2012	1.6472
			0.8868		0.6462	0.8467	1.2702
			0.839		0.1446	0.3975	1.1647
			0.2796		0.9309	0.2249
			0.8487		0.6287	0.1408
			0.8274		0.4039
			0.5334		0.4566
			0.8066

## Sheet: Fig. 8c
Fig. 8c: KCNJ2 gene expression analysis following combinatorial CRISPRi-mediated targeting of two regulatory elements (region 3 and 4). RT-qPCR measured gene expression in lentiviral-transduced FACS-sorted hiPSC-vCM. Values for single-region CRISPRi targeting regions 3 and 4 were replotted from Fig. 8b.
CRISPRi target region	3	4	3+4
	0.5188	0.5029	0.10566
	0.3085	0.0664	0.352127
	0.7544	0.1993	0.122498
	0.0769	0.2306	0.724471
	0.3443	0.033262
	0.9234	0.525465
	0.8615	0.462492
	0.242	0.747425
	0.8868
	0.839
	0.2796
	0.8487
	0.8274
	0.5334
	0.8066

## Sheet: Fig. 8e
Fig. 8e: Measurement of inward rectifier potassium current (IK1) in hiPSC-vCM after AAV-mediated CRISPRi silencing of KCNJ2 region 1, 3, and 4, using automated patch-clamp. Data are normalized to the cell capacitance (pA/pF) from three biological replicates.
CRISPRi target region	Control	1	3	4
	-4.8	-1.66	0	-0.39
	0	0	-2.01	0
	-0.6	0	-1.44	0
	-3.45	-1.16	-1.04	0
	-0.48	0	0	-0.28
	0	-0.64	0	0
	-1.16	0	-1.17	-0.66
	-4.86	0	0	0
	-0.01	-0.23	-2.67	0
	-0.48	-0.78	-0.72	-0.4
	-0.27	-0.07	0	0
	-7.12	-2.17	0	0
	-0.99	-0.78	0	-2.61
	-0.43	-5.15	0	0
	-0.33	0	0	0
	-0.4	0	0	0
	-1.78	-1.34	0	-0.03
	-0.2	0	0	0
	-1.24	0	0	0
	0	-1	0	0
	0	0	-0.23	0
	-0.05	0	0	-0.48
	0	0	-0.35	-2.11
	0	0	0	-0.09
	0	-0.19	0	-2.76
	0	0	0	0
	0	0	0	-0.76
	0	0	0	-0.27
	-0.15	0	0	-0.06
	0	0	0	0
	0	0	-1.23	0
	0	-0.58	0	-1.1
	0	0	-0.47	0
	0	0	0	0
	-0.76	-0.05	-8.32	0
	-0.66	0	-1.52	-0.98
	-0.25	0	0	0
	-1.62	-10.13	-0.53	0
	-0.46	-1.04	-1.16	0
	0	-0.63	-0.54	0
	-0.18	0	-1.1	0
	-2.88	0	-3.05	-0.2
	-0.37	0	0	-1.49
	-5.82	0	-4.38	-0.26
	-27.46	0	0	-1.08
	0	0	0	0
	0	-0.37	0	-0.49
	-1.11	0	-0.04	-2.53
	-1.93	0	0	-0.69
	-1.32	0	0	-3.39
	-5.91	0	-3.58	-0.13
	-0.58	0	0	0
	-9.93	0	0	-0.55
	-5.58	-0.22	-22.86	0
	-0.73	-0.28	-2.51	0
	-3.78	0	-6.43	0
	-2.36	-0.23	0	-0.09
	0	-1.15	-0.37	0
	0	0	-0.39	-0.14
	-4.7	-1.86	-0.26	-1.06
	-1.22	0	0	-2.6
	-7.46	-3.7	0	-0.07
	-1.95	-0.5	-0.05	-0.03
	-0.18	-1.09	0	0
	-0.96	0	-1	-0.99
	-0.56	-0.24	-1.8	0
	-5.18	0	0	-3.13
	-1.66	0	-1.7	0
	-0.59	0	0	-1.28
	-0.26	-1.22	-0.79	0
	-19.24	0	-0.02	-0.56
	-0.2	0	0	-1.87
	-0.19	0	0	-0.88
	-2.9	0	-3.23	-0.47
	-6.45	0	-0.49	0
	-10.06	0	-19.43	0
	-0.75	-2.24	-0.77	-7.56
	-7	0	-1.16	0
	-2.1	-1.43	-4.72	-4.21
		-0.73	-6.44	0
		0	0	-0.69
		0	0	0
		-0.33	-0.09	0
		-2.9	-36.25	-0.23
		0	0	-5.82
		-0.05	-14.59	-0.03
		-0.33	-6.84	0
		0	-2.51	0
		-0.22	-7.2	-0.26
		0	-6.7	0
		-0.66	-1.02	-3.3
		0	-2.59	0
		0	-0.04	0
		-0.02	0	-9.55
		-2.98	-0.14	-0.64
		0	0	-3.06
		-0.78	0	-0.49
		0	-0.89	0
		-0.81	0	0
		-0.03	0	-2.51
		-0.14	-0.33	-0.63
		-3.4	-1.68	0
		-0.01		-1.91
		0		-2.29
		0		-0.56
		-0.3		0
		-0.22		-5.3
		-1.08		-0.72
		0		-4.55
		0		0
		0		-0.19
				0
				-0.08
				-1.93
				-16.95
				0
				-1.45
				-0.18

## Sheet: Fig. 8f
Fig. 8f: Field potential durations (FPD) were measured in hiPSC-vCM after AAV-mediated CRISPRi silencing of KCNJ2 region 1, 3 and 4 using multi-electrode arrays (MEA). Reported FPDFDP values are corrected using the Fridericia correction formula (FDPDc).
CRISPRi target region	Control	1	3	4
	9.34585	145.78	90.4429	92.8557
	4.79076	140.206	99.2577	121.968
	5.66075	179.257	106.367	69.111
	-17.6754	206.257	125.202	87.3404
	-2.12198	156.152	123.408	89.3787
	-16.1231	96.6751	93.9136	100.473
	5.22512	102.977	71.1841	96.6028
	-7.09847	119.619	81.4266	61.4636
	0.582673	125.041	71.1909	93.6964
	6.33774	104.657	92.0707	63.2442
	11.0761	120.897	61.2393	91.556
	-4.5556	11.479	59.9913	96.1719
	26.2637	109.74	60.429	9.71777
	3.32651	92.7769	6.76092	36.7397
	-6.50089	59.1307	48.3359	20.4431
	-8.54311	23.8729	54.2371	-8.1875
	-0.122123	152.781	72.9405	-13.8185
	-22.8989	308.677	56.5771	117.599
	-0.133521	229.114	35.6499	103.532
	13.1639	180.075	83.1502	97.1067
	42.0262	199.625	65.9508	145.431
	11.1281	56.6749	63.0843	65.6012
	-20.3415	55.0456	22.3431	91.7536
	-19.973	93.09	43.7689	35.9292
	0.966665	79.8812	42.1931	71.7855
	-13.8064	72.7927	60.0648	25.6086
	-20.8671	87.5119	47.025	64.997
	-19.4071	69.8241	44.8126	33.4978
	81.5421	201.083	21.7862	29.1627
	-24.4974	98.9175	43.7754	28.8904
	-16.7704	192.625	48.8498	3.51827
	-8.32206	60.0135	67.1177	28.5521
	4.87145		39.0392	90.1218
	32.6116		45.1286	6.90122
	0.811908			52.9093
	-29.9729

## Sheet: Supp. Fig. 14a
Supp. Fig. 14a: AAV-mediated CRISPRi silencing of regulatory elements of KCNH2. Gene expression was quantified by RT-qPCR.
CRISPRi target region	Control	KCNH2 enhancer
	1	0.49827
	1.47172	0.406126
	0.898132	0.193781
	0.82645
	1	0.651799
	2.06695	0.70466

## Sheet: Supp. Fig. 14b
Supp. Fig. 14b: AAV-mediated CRISPRi silencing of regulatory elements of MYL2. Gene expression was quantified by RT-qPCR.
CRISPRi target region	Control	MYL2 enhancer
	1	0.284533
	0.861546	0.0872722
	1	0.104748
	1	0.114229
	1.47427
	1.44393

[truncated: 9 more sheets: Suppl. Fig. 14c, Suppl. Fig. 14d, Suppl. Fig. 14e, Suppl. Fig. 14f, Suppl. Fig. 15b, Suppl. Fig. 20a, Suppl. Fig. 20g, Suppl. Fig. 21e, Supp. Fig. 21]
